# Supplementary material for: Near-critical spreading of droplets
Source: Nat Commun. 2022 Dec 2;13:7442. doi: 10.1038/s41467-022-35047-1 (PMC9718839; doi:10.1038/s41467-022-35047-1)
Supplement: Supplementary file 3 — Source data [file 41467_2022_35047_MOESM3_ESM.xlsx]

## Sheet: Figure 2a
Figure 2a
	Data 1		Delta T [K]			Data 2		Delta T [K]			Data 3		Delta T [K]			Data 4		Delta T [K]
Parameters	relax 6		1			relax 6		2			relax 2		4			relax 1		8
	1-t/tf	V/V0	error 1-t/tf	error V/V0		1-t/tf	V/V0	error 1-t/tf	error V/V0		1-t/tf	V/V0	error 1-t/tf	error V/V0		1-t/tf	V/V0	error 1-t/tf	error V/V0
	0.9973972576903491	0.9897218286430005	5.758287221279577e-05	0.008702090860141738		0.9973548111596128	0.9747204088577013	0.00010203831364582774	0.01812886538019501		0.9993899624084943	0.9966412348561126	5.8659129473512724e-05	0.0041132165349443825		0.9949952335557674	0.9798452560743246	0.00017961978270981995	0.023284870642672605
	0.9900039606948189	0.9849796828765868	5.7582872212795795e-05	0.005224843091434685		0.9920881571455683	0.9678308574127005	0.00010203831364582774	0.018454104507127016		0.9918716612807493	0.9968060392202105	5.8659129473512724e-05	0.004362329382425917		0.9844357263327711	0.9574513180143785	0.00017961978270981995	0.02478176722964914
	0.9889477754097433	0.9757650630251812	5.7582872212795795e-05	0.005247848241534658		0.986821503131524	0.9653936711262413	0.00010203831364582774	0.01875956254314512		0.9906186110927916	0.9956946796069054	5.8659129473512724e-05	0.004348734692960511		0.9738762191097748	0.9312331352809813	0.00017961978270981995	0.026260786178196466
	0.9878915901246674	0.9882681947985305	5.758287221279579e-05	0.0050906741233289095		0.9815548491174795	0.9491733742569831	0.00010203831364582774	0.018560804029632234		0.9893655609048341	0.9914401726627722	5.865912947351274e-05	0.0045001559433248675		0.9633167118867786	0.9219188038346896	0.00017961978270981997	0.027179478976234732
	0.9868354048395919	0.984968569823289	5.758287221279577e-05	0.005153062637108057		0.9762806078046161	0.9284936046578905	0.0001026391757073024	0.01861149541197529		0.9881125107168766	0.9997772164986436	5.8659129473512724e-05	0.004482961401011257		0.9527572046637823	0.8649772875558818	0.00017961978270981995	0.027423795459108592
	0.985779219554516	0.9839734415622313	5.758287221279577e-05	0.005821942249224759		0.9709978174226608	0.9397150759335168	0.00010203831364582774	0.01895893988446996		0.986859460528919	0.9993278416700868	5.865912947351274e-05	0.004517029712206407		0.9421976974407862	0.8725202955340147	0.00017961978270981995	0.027946625424417205
	0.9847230342694404	0.9733459380249148	5.758287221279575e-05	0.006285634690515104		0.9656942955481577	0.9206176042558268	0.00010299263196365733	0.01898584802136721		0.9768350590252589	0.9980291252813981	5.865912947351274e-05	0.004767198932173238		0.9316381902177899	0.8369721945836365	0.00017961978270981995	0.028563103721516284
	0.9836668489843645	0.9623188634635679	5.7582872212795755e-05	0.00506024000488735		0.9604170620611121	0.9155436758925024	0.00010203831364582774	0.019022554159488225		0.9718228582734287	0.996240279665262	5.865912947351275e-05	0.004741418849549678		0.9210786829947937	0.8055456869826907	0.00017961978270981995	0.028395570034219164
	0.982610663699289	0.9706185117998666	5.758287221279579e-05	0.005234543312945104		0.9551504080470676	0.9253755824710769	0.00010203831364582774	0.019506217051044134		0.9517740552661083	0.9979519727092311	5.8659129473512724e-05	0.005112206146101931		0.9105191757717974	0.7999605142633245	0.00017961978270981995	0.02838023477607001
	0.9815544784142131	0.9652150570331475	5.7582872212795795e-05	0.006551143866187203		0.9498837540330233	0.9093706353660775	0.00010203831364582774	0.019627428033376464		0.9492679548901933	0.9988443233398961	5.865912947351276e-05	0.005180787597940855		0.899959668548801	0.747873096038578	0.00017961978270981995	0.028435675165926013
	0.9804982931291375	0.9716156541511336	5.7582872212795795e-05	0.004904314023903304		0.9446171000189788	0.9126704290345122	0.00010203831364582774	0.01971033106557829		0.9467618545142783	0.998927958801868	5.86591294735127e-05	0.005223519513382924		0.8894001613258048	0.7222212835251001	0.00017961978270981995	0.029018568188278082
	0.9794421078440618	0.9833397840482605	5.7582872212795795e-05	0.0053962559664207		0.9393504460049343	0.8958110847150941	0.00010203831364582774	0.019379684811636114		0.9455088043263208	0.9970347165588502	5.8659129473512724e-05	0.005214455934479503		0.8788406541028085	0.7163178495465794	0.00017961978270981995	0.028767319717271162
	0.978385922558986	0.9751538107273189	5.758287221279579e-05	0.0052393829999731545		0.93408379199089	0.8839460006565353	0.0001020383136458277	0.019227619226396573		0.9430027039504055	0.9942278965727185	5.86591294735127e-05	0.00549989671893297		0.8682811468798123	0.7110977973619744	0.00017961978270981995	0.02850034315311391
	0.9773297372739104	0.9546050109140679	5.7582872212795755e-05	0.0051918070038394016		0.9288171379768457	0.8658828224575661	0.00010203831364582774	0.019220485433697067		0.941749653762448	0.9791260607674674	5.865912947351274e-05	0.005191477179573691		0.857721639656816	0.6981574383145099	0.00017961978270981995	0.02806194227437753
	0.9762735519888346	0.947445113789812	5.758287221279575e-05	0.00720152259118675		0.9235504839628013	0.8696613506506389	0.00010203831364582774	0.0192335262977893		0.9404966035744905	0.9785559622304533	5.865912947351274e-05	0.005229576831837274		0.8471621324338198	0.6645898744238927	0.00017961978270981995	0.028079802373575154
	0.9752173667037589	0.9576237468869649	5.758287221279577e-05	0.007257495455261341		0.9182838299487567	0.8412434584610278	0.00010203831364582774	0.019381926986894393		0.939243553386533	0.9764664806407263	5.8659129473512724e-05	0.005281494178047272		0.8366026252108235	0.6361516119827143	0.00017961978270981995	0.028937200805537886
	0.974161181418683	0.9484049750280178	5.7582872212795775e-05	0.007261488685604474		0.9130171759347124	0.8278247596550804	0.00010203831364582775	0.019739975277910566		0.9379905031985755	0.9730404886004302	5.865912947351268e-05	0.005214396554893774		0.8260431179878273	0.6146569175961147	0.00017961978270981995	0.028245816520781904
	0.9731049961336075	0.9342825137389189	5.758287221279577e-05	0.00654255598209366		0.907750521920668	0.8358992793255197	0.00010203831364582774	0.020044235395198874		0.936737453010618	0.9745638086657408	5.865912947351272e-05	0.005238125195565948		0.815483610764831	0.5895134609404041	0.00017961978270981995	0.02654403609297964
	0.9720488108485316	0.9041726911018163	5.758287221279579e-05	0.005357870802512845		0.9024838679066236	0.8080424908754423	0.00010203831364582774	0.020097741059690522		0.9354844028226604	0.976339079521142	5.865912947351272e-05	0.0054281854461626896		0.8049241035418347	0.6109306993988538	0.00017961978270981995	0.02796951725903736
	0.970992625563456	0.9334833692621557	5.758287221279577e-05	0.0050426379588152884		0.8972172138925791	0.8078674078877904	0.0001020383136458277	0.02047154249000378		0.9342313526347029	0.9738863431015296	5.865912947351269e-05	0.0053691503160315625		0.7943645963188385	0.5936177133914279	0.00017961978270981995	0.02731786141151192
	0.9699364402783801	0.9410503655959291	5.758287221279577e-05	0.005551501558301867		0.8919505598785348	0.8021313181520687	0.00010203831364582774	0.02036147428488573		0.9329783024467454	0.9786402081529784	5.8659129473512724e-05	0.005374836831216944		0.7838050890958422	0.5742059529833782	0.00017961978270981995	0.026379064972542093
	0.9688802549933045	0.9275956890466965	5.758287221279579e-05	0.006118972693198053		0.8866839058644904	0.8103913347299175	0.0001020383136458277	0.02059192513491918		0.9317252522587879	0.969826343336472	5.865912947351274e-05	0.005367973700926064		0.773245581872846	0.5680750207056617	0.00017961978270981997	0.02610468432796922
	0.9678240697082287	0.944531503997876	5.758287221279573e-05	0.005805758831077082		0.881417251850446	0.8132033228050872	0.00010203831364582774	0.020694541407028935		0.9304722020708304	0.9666996640723783	5.8659129473512724e-05	0.005331306780069552		0.7626860746498496	0.5726252829354188	0.00017961978270981995	0.02600305970100485
	0.9667678844231531	0.9350289727524096	5.758287221279573e-05	0.004964290240014245		0.8761505978364015	0.8217651505722467	0.00010203831364582774	0.02136091513215571		0.9292191518828727	0.9652550131022553	5.86591294735127e-05	0.005441567160173332		0.7521265674268535	0.5505231831441746	0.00017961978270981995	0.026045930966222985
	0.9657116991380772	0.9363573269638443	5.758287221279579e-05	0.005311389399932506		0.870883943822357	0.8057376114133923	0.00010203831364582774	0.021911414707139806		0.9279661016949152	0.9572843892909566	5.8659129473512724e-05	0.005358614657787364		0.7415670602038572	0.5355821718535589	0.00017961978270981995	0.02582156307810849
	0.9646555138530016	0.9486167894977926	5.758287221279577e-05	0.005171493413612097		0.8656172898083128	0.7914365394970966	0.0001020383136458277	0.021476902730095303		0.9267130515069577	0.9523156394211292	5.865912947351274e-05	0.005347347998808776		0.7310075529808608	0.5086450645738473	0.00017961978270981995	0.025502170027375176
	0.9635993285679259	0.929846054329008	5.7582872212795795e-05	0.005239734346537849		0.8603506357942683	0.7924676230894595	0.00010203831364582774	0.02149227901551064		0.9254600013190002	0.9568968824946594	5.865912947351269e-05	0.0054428175289014296		0.7204480457578647	0.4796957563556343	0.00017961978270981995	0.025590229636459027
	0.9625431432828502	0.9354443441783069	5.758287221279583e-05	0.005224073398566474		0.8550839817802238	0.7644843046386364	0.00010203831364582774	0.020871478439843553		0.9242069511310427	0.9571346405386473	5.865912947351276e-05	0.00533692161718104		0.7098885385348683	0.466689963763171	0.00017961978270981995	0.025031472583990064
	0.9614869579977744	0.9658819906635567	5.7582872212795775e-05	0.00817326687099444		0.8498146561820882	0.7674789072549771	0.0001023296187133134	0.021287006422631195		0.9229539009430852	0.9526926469045712	5.865912947351276e-05	0.005261084898494138		0.6993290313118721	0.46184886569634165	0.00017961978270981995	0.0247771833321565
	0.9604307727126987	0.9491063410827167	5.758287221279577e-05	0.006913546799795805		0.8443295734527466	0.7518151140169114	0.00010821480372798947	0.021610584709119737		0.9217008507551276	0.9592697739191451	5.865912947351277e-05	0.005457055951857902		0.6887695240888758	0.4652529219101584	0.00017961978270981995	0.024794763331400238
	0.9593745874276229	0.9410939582239688	5.7582872212795755e-05	0.005151833829860648		0.8389281647371416	0.7412811407033304	0.00010203831364582774	0.020817359377280645		0.9204478005671701	0.961631755560255	5.8659129473512724e-05	0.005416067094322874		0.6782100168658796	0.4523511042308295	0.00017961978270981995	0.024153954070842885
	0.9583184021425473	0.9502437071566424	5.7582872212795755e-05	0.004512062420866294		0.8336401380503675	0.7220779729951287	0.00010270649609630148	0.020612994698366718		0.9191947503792126	0.9599363059023123	5.865912947351277e-05	0.005477183173871288		0.6676505096428833	0.43913496446971684	0.00017961978270981995	0.0234462492648474
	0.9572622168574715	0.9443206091572086	5.758287221279579e-05	0.004686325233258216		0.828347409375593	0.7093118895634544	0.00010203831364582774	0.021154556506005576		0.9179417001912551	0.96350011390967	5.865912947351276e-05	0.00554431628870589		0.657091002419887	0.4345256250649369	0.00017961978270981995	0.023201741862344943
	0.9562060315723958	0.9342252018128625	5.758287221279574e-05	0.00706529252510489		0.8230807553615486	0.6642099797269319	0.00010203831364582774	0.019651306987369194		0.9166886500032976	0.9532964081798914	5.865912947351276e-05	0.005320812011843461		0.6465314951968909	0.4330901792458898	0.00017961978270981995	0.02326680164145699
	0.95514984628732	0.8982160491757054	5.7582872212795755e-05	0.004702486668081567		0.8177965757558658	0.6686843185190681	0.00010257159297867726	0.019723587647732386		0.9154355998153401	0.9575797355293747	5.86591294735127e-05	0.005400320191429909		0.6359719879738946	0.42219740664872607	0.00017961978270981995	0.0225994876570011
	0.9540936610022444	0.8974661051791528	5.758287221279583e-05	0.004335547022043693		0.8125138922372741	0.6672274968181081	0.00010270838928799138	0.019645098053513964		0.9141825496273825	0.9526697638582888	5.8659129473512724e-05	0.005567393957792641		0.6254124807508984	0.4203358017695745	0.00017961978270981995	0.02246941140920747
	0.9530374757171686	0.8833982018238622	5.7582872212795755e-05	0.005286482151218621		0.8072333459859554	0.6550969366052867	0.00010203831364582775	0.01929285441927586		0.912929499439425	0.9507303326932789	5.8659129473512724e-05	0.0055248327492812685		0.6148529735279021	0.4107846708341399	0.00017961978270981995	0.022003421726189482
	0.9519812904320929	0.8811155899043273	5.758287221279574e-05	0.005216856896874742		0.8019437163487267	0.6289452801724212	0.00010212287518563025	0.018795014616850843		0.9116764492514675	0.9574827046892157	5.86591294735127e-05	0.005606151678101945		0.6042934663049058	0.4071563798510377	0.00017961978270981995	0.02171250467646551
	0.9509251051470171	0.8728176538168072	5.7582872212795775e-05	0.00858213704332063		0.7966763142911367	0.6309728985655803	0.00010203831364582774	0.018917095994721616		0.91042339906351	0.9531851694563714	5.8659129473512724e-05	0.005497231267995299		0.5937339590819096	0.38982217478102327	0.00017961978270981995	0.021390421970377986
	0.9498689198619414	0.8702577831163544	5.7582872212795755e-05	0.006923144017931396		0.7914096602770923	0.6406815512822267	0.00010203831364582774	0.018991810822861922		0.9091703488755523	0.9551381141899616	5.865912947351274e-05	0.0056099126221124855		0.5831744518589133	0.3731715228164054	0.00017961978270981995	0.021815477027850867
	0.9488127345768657	0.8852833966023338	5.7582872212795755e-05	0.010896738874759409		0.7860282350104896	0.6165206034614762	0.00011109821100274849	0.019344075153510883		0.9079172986875947	0.9470324011124164	5.8659129473512724e-05	0.005435744388785082		0.5726149446359169	0.35831618468990645	0.00017961978270981995	0.022338687888927834
	0.94775654929179	0.9124594938273025	5.7582872212795775e-05	0.011668538056152963		0.7801816335219257	0.6045920649125418	0.00011338054933379518	0.019216245081612668		0.9066642484996373	0.9508934045237516	5.865912947351269e-05	0.005486046125381209		0.5620554374129206	0.33793024193381677	0.00017961978270981995	0.02113402330519753
	0.9466693789792184	0.8645306534906083	5.943023166515367e-05	0.007733858227235713		0.7744669014241038	0.5751777419021432	0.00011650679875662192	0.018255162667544466		0.9054111983116798	0.9540733987147222	5.865912947351272e-05	0.005460241683185308		0.5514959301899245	0.3309374077935134	0.00017961978270981995	0.02129481033035249
	0.9456064578186001	0.8316782188417516	5.758287221279583e-05	0.008002652111072726		0.7685717839684435	0.5780427456950502	0.00010772538193980348	0.01928917982825401		0.9041581481237223	0.9431949099063097	5.865912947351272e-05	0.005595643008647659		0.5409364229669282	0.3160814932119038	0.00017961978270981997	0.020378251013372314
	0.9445502725335244	0.8390913412424382	5.7582872212795755e-05	0.008134644060449078		0.7632021136718422	0.5919640161527107	0.00010438245185102779	0.022039453034134515		0.9029050979357648	0.9374692933587843	5.865912947351269e-05	0.005529268469780538		0.530376915743932	0.3062652092830363	0.00017961978270981995	0.01959189063256259
	0.9434940872484486	0.8504892837046303	5.758287221279574e-05	0.008194553157651559		0.7577930107940545	0.5584984673784534	0.00010206304320377296	0.017580782321343837		0.9016520477478073	0.9418026587078754	5.8659129473512636e-05	0.0054484510552077		0.5198174085209357	0.29162989608707995	0.00017961978270981995	0.01869926697813201
	0.942437901963373	0.8671019385881671	5.7582872212795775e-05	0.019744661652174		0.7525028468400075	0.5484285329166615	0.00010203831364582774	0.017638667312599342		0.9003989975598498	0.9447492458725506	5.8659129473512724e-05	0.005549241380709898		0.5092579012979395	0.2843370112548827	0.00017961978270981995	0.018114273778212616
	0.9413817166782972	0.8570850955406302	5.7582872212795755e-05	0.01037896274277112		0.74723288006169	0.55183359048389	0.00010237059411272284	0.02051235066055635		0.8991459473718922	0.9464033975371279	5.865912947351282e-05	0.005593049493103329		0.4986983940749432	0.2735678071510582	0.00017961978270981995	0.017549085438232897
	0.9403255313932215	0.8501546835285475	5.758287221279567e-05	0.005904635648180148		0.7419077717877298	0.5226358350341734	0.00010410502612876607	0.017044269229170725		0.8978928971839345	0.9400152478363503	5.865912947351276e-05	0.005578727007445516		0.48813888685194695	0.2635397035852238	0.00017961978270981995	0.016887037131447166
	0.9392693461081457	0.8464926208991783	5.758287221279577e-05	0.004386043836044307		0.7365011267673062	0.5254029385548158	0.0001032242010802335	0.016962263105246702		0.896639846995977	0.9323919074117396	5.8659129473512805e-05	0.005548435558920952		0.4775793796289506	0.2548183904109282	0.00017961978270981997	0.01640913542661998
	0.93821316082307	0.8589257920371111	5.758287221279583e-05	0.005760677330755786		0.7312171608883508	0.5239672010721728	0.00010253400912409432	0.01684261206103199		0.8953867968080195	0.9370087987957019	5.86591294735127e-05	0.005455579975902276		0.4670198724059544	0.24709469477137933	0.00017961978270981995	0.016012765540621893
	0.9371286848607154	0.8499411877588539	5.993415361849013e-05	0.006040685587113437		0.7206292456814376	0.5299111538872033	0.00010272497350769645	0.01711171062620293		0.894133746620062	0.9290535380257615	5.86591294735127e-05	0.005527941044137649		0.4564603651829581	0.23827788075895417	0.00017961978270981995	0.015295591445835829
	0.9360630693498802	0.8572759111883209	5.758287221279583e-05	0.0062201645983954		0.7153431425352093	0.5249366984596445	0.00010267135828448172	0.01696761798142993		0.8928806964321044	0.9180424105938362	5.8659129473512724e-05	0.005404829399095203		0.44590085795996187	0.2353325699850077	0.00017961978270981995	0.015147795640703565
	0.9349974538390449	0.8421981077831601	5.993415361849e-05	0.007686266067245329		0.7100612070601631	0.5215065094904898	0.00010203831364582774	0.016828499017884004		0.8916276462441469	0.9254231501906752	5.865912947351267e-05	0.005617034200953376		0.4353413507369655	0.22820817823934791	0.00017961978270981995	0.015176904741816615
	0.9339129778766904	0.8392568243805439	5.758287221279569e-05	0.005332923468678181		0.7047945530461186	0.505595430182991	0.00010203831364582775	0.016380576882601593		0.8903745960561894	0.9285978724849355	5.865912947351265e-05	0.005529631021886161		0.4247818435139693	0.21335915861691027	0.00017961978270982	0.014848179481869048
	0.9328567925916146	0.8265564666052582	5.758287221279574e-05	0.00730114920560945		0.6995169989689821	0.4939947809934356	0.00010305898774198268	0.016168715356937757		0.8891215458682319	0.9251807394805278	5.8659129473512724e-05	0.005555689396438904		0.41422233629097305	0.20641495657284348	0.00017961978270982	0.014776054570080277
	0.9318006073065389	0.8591949075444127	5.758287221279579e-05	0.007457409014059483		0.6940434574829146	0.49381777909064917	0.00010490914670026833	0.016302216968348313		0.8878684956802744	0.9253987346330746	5.865912947351265e-05	0.0056987467603675235		0.4036628290679768	0.1926713915155727	0.00017961978270982	0.015067604152646802
	0.9307444220214631	0.859758563991598	5.758287221279581e-05	0.008181773871956063		0.6885448031063895	0.49154195579339643	0.00010563567197608765	0.016301591213011047		0.8866154454923169	0.9105118334709322	5.865912947351268e-05	0.00555900919807899		0.39310332184498054	0.17600810421260027	0.00017961978270982	0.014303924056025394
	0.9296882367363875	0.8596010775407129	5.758287221279583e-05	0.011588599480840822		0.6831926584014266	0.47303549204721923	0.00010327254215881843	0.015982283852738526		0.8853623953043593	0.9155300230528418	5.8659129473512724e-05	0.005593764391653642		0.38254381462198417	0.16478362988624168	0.00017961978270981997	0.01320789348720462
	0.9286320514513117	0.8798322015509134	5.758287221279584e-05	0.007119904115783017		0.6774429819836917	0.45340684754936766	0.00012115874844957802	0.017009741662700216		0.8841093451164018	0.9155906128393112	5.86591294735127e-05	0.005538424079462365		0.37198430739898797	0.16440666922691577	0.00017961978270981995	0.013226397962654722
	0.927575866166236	0.8605125476287694	5.758287221279583e-05	0.014705075964175628		0.6716239512429489	0.45824976844399384	0.00010640833074784417	0.020446454833443845		0.8828562949284442	0.9070980736982656	5.86591294735127e-05	0.005552319252092918		0.3614248001759918	0.15955629922748787	0.00017961978270981995	0.012770543988826195
	0.9265196808811602	0.862181774948595	5.758287221279581e-05	0.007416614287678319		0.6660298678826861	0.42137277152532393	0.00010962636805031558	0.01476711442676321		0.8816032447404868	0.9081983128487324	5.8659129473512805e-05	0.005736933605127067		0.35086529295299546	0.1536662136473709	0.00017961978270981995	0.012402337455340135
	0.9254634955960845	0.8639731738203992	5.758287221279579e-05	0.0058853026611533545		0.6604106716319658	0.4267982998010538	0.00010931875109893301	0.015063323527201437		0.8803501945525292	0.9048665338106471	5.865912947351276e-05	0.005565429765151399		0.3403057857299992	0.14687594124134493	0.00017961978270981997	0.011884802191630748
	0.9244073103110088	0.8136960463259915	5.758287221279574e-05	0.010910168115339096		0.6545237826553066	0.4935179609107833	0.00011159827889814447	0.06930134276292145		0.8790971443645719	0.908661628043027	5.8659129473512805e-05	0.005603710025939462		0.32974627850700294	0.1374547588049208	0.00017961978270981995	0.011043092233880274
	0.923351125025933	0.8399752111872203	5.758287221279569e-05	0.01488859085785211		0.6488228359313952	0.41738923380129045	0.00011885323861588213	0.014793146025796107		0.8778440941766141	0.9052303235514177	5.8659129473512724e-05	0.005688711202716827		0.31918677128400663	0.13268006831396725	0.00017961978270981995	0.010727678892772888
	0.9222949397408573	0.7922400245747899	5.758287221279577e-05	0.010099681954551083		0.6426911229886176	0.41542243188301925	0.0001115441162471249	0.015681780188366287		0.8765910439886568	0.8983027449441676	5.8659129473512724e-05	0.00558231793144415		0.3086272640610104	0.12976924650608898	0.00017961978270981992	0.010390085998760188
	0.9212387544557815	0.7893553938592153	5.758287221279583e-05	0.009879156578248434		0.6313716211941681	0.501538299252636	0.00011669519424204193	0.04743758181077188		0.8753379938006991	0.9058909367839906	5.865912947351276e-05	0.00571157384481607		0.2980677568380141	0.12338250170374727	0.00017961978270981995	0.010063641440402683
	0.9201825691707058	0.80262038937646	5.758287221279575e-05	0.013780081158234694		0.6252350994000262	0.3900681500801732	0.00011649734955820816	0.018633993577709413		0.8740849436127416	0.9018857660718709	5.86591294735127e-05	0.005577567547690584		0.28750824961501786	0.12465895921523287	0.00017961978270981995	0.010695375668512466
	0.9191263838856301	0.8085135151947652	5.7582872212795795e-05	0.006641744850080685		0.6190885324497013	0.37906340774871183	0.00011465571395123271	0.0135397023916207		0.8728318934247841	0.900687108641995	5.86591294735127e-05	0.005567303430639965		0.27694874239202166	0.11708572503674367	0.00017961978270981997	0.010510677655142363
	0.9180701986005545	0.8249377888526663	5.758287221279583e-05	0.00899460090075811		0.6134508488370699	0.3863084744709867	0.00010420820742420915	0.013831758362009054		0.8715788432368266	0.8987396460221941	5.865912947351276e-05	0.0056768373291994105		0.2663892351690254	0.11384387913437345	0.00017961978270981995	0.010974529750733975
	0.9170140133154786	0.8148836908767182	5.758287221279571e-05	0.009451426453310187		0.6079754906738205	0.40073187673484	0.00010728945761750087	0.02486416728246876		0.870325793048869	0.9017068662307112	5.8659129473512724e-05	0.005556549286500804		0.25582972794602915	0.11303699980874832	0.00017961978270981995	0.011256417503828097
	0.9159578280304029	0.7901121999087148	5.758287221279572e-05	0.0096641651185015		0.6024777980675683	0.40181100702302075	0.00010344919425541253	0.01608246699512978		0.8690727428609115	0.9076313392704455	5.8659129473512724e-05	0.0056147329376102185		0.2452702207230329	0.11204717409332503	0.00017961978270981995	0.012306780658558305
	0.9149016427453273	0.8103763611042193	5.758287221279573e-05	0.006412044626750497		0.5970799158429637	0.46761002882137453	0.00010382963333094479	0.06849504239717942		0.867819692672954	0.9045766747402147	5.865912947351282e-05	0.0055637018496669365		0.23471071350003667	0.09969792706652422	0.00017961978270981995	0.010720723970933248
	0.9138454574602516	0.8124953341004678	5.758287221279572e-05	0.0089373166975911		0.591667500200903	0.48340600676247947	0.00010766709434677831	0.10311135249514977		0.8665666424849963	0.9143629391308477	5.865912947351276e-05	0.00575434494241293		0.2241512062770403	0.0924132031243781	0.00017961978270981995	0.010211319918493078
	0.9127892721751758	0.796046524836674	5.758287221279583e-05	0.005324612086033707		0.586172158588651	0.3928597436649848	0.00010691213540359611	0.03321683437911724		0.8653135922970387	0.9067336345507069	5.8659129473512805e-05	0.005608977818731196		0.21359169905404407	0.08350655002554644	0.00017961978270981997	0.009167544828385166
	0.9117330868901001	0.7853998528048953	5.758287221279579e-05	0.009959927895182522		0.5753768215928966	0.37334074726869115	0.00010356405962405016	0.020137446999899083		0.8640605421090813	0.9009302612831652	5.86591294735127e-05	0.0054994673376648475		0.20303219183104781	0.07507478896678203	0.00017961978270981995	0.008423412391984538
	0.9106769016050243	0.801838857803655	5.7582872212795755e-05	0.010289510017077416		0.5700678496868474	0.3280881007103048	0.0001020383136458277	0.012022679242610065		0.8628074919211238	0.8935378945174817	5.86591294735127e-05	0.005697610332830768		0.1924594444851833	0.06624875924621845	0.00018048404612690927	0.007249231695540279
	0.9096207163199487	0.8276172436075869	5.758287221279583e-05	0.005185658335953334		0.5594199841329276	0.33025549450712266	0.00010410449840656952	0.012553947129471178		0.8615544417331663	0.8922447532077225	5.8659129473512724e-05	0.005687665054177669		0.18187651242941974	0.06315797725302941	0.00017961978270981997	0.007025338341792167
	0.9085645310348729	0.8339320226109471	5.758287221279577e-05	0.008200199753697783		0.5484579402898817	0.49356096013997686	0.00010758393544232617	0.15284911425750355		0.8603013915452088	0.8819270049647979	5.865912947351268e-05	0.005659865459653676		0.1713170052064236	0.0629849545228485	0.00017961978270982	0.007101948395632796
	0.9075083457497972	0.850645304395626	5.758287221279569e-05	0.010400924078432973		0.537486706197562	0.2955345290652228	0.00010314560533287113	0.011708125677686573		0.8590483413572513	0.8845731109110148	5.865912947351265e-05	0.0055734507212876335		0.16075749798342756	0.056096881722532244	0.00017961978270982	0.006179327832208571
	0.9064521604647214	0.8520293749604716	5.758287221279574e-05	0.009999037233082968		0.5321280428274163	0.2950895450955805	0.00010582078672130411	0.012788517235472025		0.8577952911692938	0.8897555335917136	5.8659129473512724e-05	0.005676544602729604		0.15019799076043122	0.04946623687890763	0.00017961978270982	0.0054864546922672045
	0.9053959751796458	0.8338997130658298	5.758287221279579e-05	0.010332352262332114		0.526577239129431	0.3135384668342785	0.00010881089445352916	0.02631499417569905		0.8565422409813362	0.8894684651194169	5.865912947351265e-05	0.005595904679529864		0.1407934296399501	0.042870724484659305	0.0001587623469980345	0.004808675535064642
	0.90433978989457	0.8290504621973586	5.758287221279581e-05	0.010209464018602071		0.5209770645574402	0.2968800432597783	0.00011038580652918734	0.014259634735518306		0.8552891907933787	0.8947398578366772	5.865912947351268e-05	0.005815141008302024
	0.9032836046094943	0.8015224773018541	5.758287221279582e-05	0.013484265324097534		0.5155073701524638	0.30272837291259	0.00010359604401249602	0.013048272074376973		0.8540361406054212	0.891593667440933	5.8659129473512724e-05	0.005623995907970034
	0.9022274193244185	0.7920485250958701	5.758287221279584e-05	0.011020281320331855		0.5047614040307149	0.2722272249397063	0.00010342940441975115	0.010939914688291315		0.8527830904174637	0.888509363077009	5.86591294735127e-05	0.005512688905469734
	0.9011712340393428	0.8018499907282909	5.758287221279583e-05	0.0051269506916551775		0.49941973193538935	0.2787937357122039	0.00010279073214795484	0.011126318468862273		0.8515300402295062	0.8799416270062199	5.86591294735127e-05	0.005739156347081984
	0.9001150487542671	0.7847878401726722	5.758287221279581e-05	0.0067525955180418205		0.49397173079323364	0.2696570925428171	0.00010570232393304097	0.010769847889912962		0.8502769900415487	0.8810729113670397	5.8659129473512805e-05	0.005685447955090832
	0.8990588634691914	0.7959707945951824	5.758287221279579e-05	0.007736540485395		0.4884458262589784	0.2558704955753307	0.0001094775798937066	0.013028823370690994		0.8490239398535909	0.8816830177253225	5.865912947351276e-05	0.005914204699190983
	0.8980026781841156	0.7624295969941824	5.758287221279574e-05	0.00868188914627998		0.48303020471600827	0.25997204802454105	0.00010246238269152487	0.011343668809193718		0.8477708896656336	0.8787025962842526	5.865912947351282e-05	0.005672666681800637
	0.8969464928990399	0.7622626863558094	5.758287221279569e-05	0.006181104786502873		0.47219885476670426	0.2547857660480393	0.00010375185989466019	0.014979109478178114		0.8465178394776759	0.8853650479177523	5.8659129473512724e-05	0.005806406289644047
	0.8958903076139642	0.7618778575465487	5.758287221279577e-05	0.008770616887353918		0.46684051198664955	0.23963767860691232	0.00010285346699561553	0.010027821548255147		0.8452647892897184	0.8797298271554096	5.865912947351272e-05	0.005984825586571775
	0.8948341223288885	0.7674671588046865	5.758287221279583e-05	0.012613893775336008		0.4504890281247273	0.23955331491109716	0.00010872269161521661	0.016386065193352038		0.8440117391017609	0.8778423271353704	5.865912947351276e-05	0.005782590349930553
	0.8937779370438127	0.7551626426285146	5.758287221279575e-05	0.01114348097228017		0.44503269164020715	0.2170400323439139	0.00010480718996981435	0.016475315185071844		0.8427586889138033	0.871678253752363	5.86591294735127e-05	0.0059999077641035735
	0.892721751758737	0.7469934751677824	5.7582872212795795e-05	0.007625317600175169		0.43415977184244386	0.19828726891622928	0.00010296141613320033	0.008652946457175235		0.8415056387258458	0.8719965138522408	5.86591294735127e-05	0.006035527837860822
	0.8916655664736614	0.7666752521052498	5.758287221279583e-05	0.016950680541595195		0.4230233269899239	0.19289313511751505	0.00011301419307425419	0.008740342908566326		0.8402525885378883	0.8733755483179194	5.865912947351276e-05	0.00616115711431251
	0.8906093811885856	0.7612351957360851	5.758287221279571e-05	0.008797855865656566		0.41745253984293623	0.1933109748428112	0.00010701644984945332	0.008792962803825643		0.8389995383499308	0.8689209730495793	5.8659129473512724e-05	0.005808360504653972
	0.8895531959035098	0.7428722860984012	5.758287221279572e-05	0.007327260948842419		0.40627698299932097	0.2613162534776124	0.00011095045615774179	0.04694486090350853		0.8377464881619733	0.8669896457319075	5.8659129473512724e-05	0.005679744546329394
	0.8884970106184342	0.7354559027411103	5.758287221279573e-05	0.006221210293078095		0.40064325333114453	0.20488721826236767	0.00010600863846454972	0.019648303701060996		0.8364934379740158	0.8693447952801636	5.865912947351282e-05	0.005847858359621361
	0.8874408253333584	0.7397634189261469	5.758287221279572e-05	0.009939228111185588		0.3897255577840127	0.179943224053606	0.00010369268583488508	0.008293015196403538		0.8352403877860582	0.8618595475358212	5.865912947351276e-05	0.005786572774507832
	0.8863846400482828	0.739988830700467	5.758287221279583e-05	0.004622429952807977		0.3785916776522202	0.16437936930823793	0.0001088669234605452	0.00760923434674452		0.8339873375981007	0.8566355666347145	5.8659129473512805e-05	0.005834928262351415
	0.885328454763207	0.729333262058029	5.758287221279579e-05	0.005145274359609639		0.37310584687933307	0.17151348845922673	0.00010533700592405612	0.008092737663985633		0.8327342874101432	0.8592239201377105	5.86591294735127e-05	0.005621734466216224
	0.8842722694781313	0.7341131221729577	5.7582872212795755e-05	0.004081831538536625		0.3676444878167214	0.2606314558205092	0.00010755575673153716	0.09541780504087419		0.8314812372221857	0.8551770788882592	5.86591294735127e-05	0.005526589285347645
	0.8832160841930555	0.7298567359022473	5.758287221279583e-05	0.006592228865265784		0.35116166888087536	0.1809131760914998	0.00010477846995377963	0.032211511507990974		0.8302281870342281	0.8449443858744493	5.8659129473512724e-05	0.00565427803726726
	0.8821598989079799	0.7313166249939724	5.758287221279577e-05	0.006006723734632886		0.3349304063030573	0.15396889355144372	0.00010618911730324833	0.009665706543680685		0.8289751368462706	0.8377129740080665	5.865912947351268e-05	0.005480698159433308
	0.8811037136229041	0.7305420850383896	5.758287221279569e-05	0.006059534187264904		0.32948667969544776	0.17361055708285084	0.00010423957692739341	0.0400598099697639		0.827722086658313	0.8384170699573753	5.865912947351265e-05	0.0056198017822901465
	0.8800475283378284	0.7128269061843417	5.7582872212795877e-05	0.006001935664160965		0.291328871574174	0.121326806631685	0.00010750226066455747	0.014096277245974622		0.8264690364703555	0.8327491188690258	5.8659129473512724e-05	0.005604861999616629
	0.8789913430527526	0.7154601844564675	5.7582872212795904e-05	0.006921145327389712		0.28582188185528445	0.11244626059686134	0.00010525339966991716	0.014287540956903018		0.825215986282398	0.8301245714638381	5.865912947351265e-05	0.0054815794718584675
	0.8779351577676769	0.7232608240673073	5.7582872212795795e-05	0.007950097077013146		0.2637703061763601	0.10232398477614299	0.00010362280078852234	0.007869343889973955		0.8239629360944405	0.827568449933431	5.865912947351268e-05	0.0054625840023664945
	0.8768789724826012	0.7376728523426054	5.758287221279566e-05	0.01323062784633272		0.21409903925561533	0.06361308438494685	0.00010603928203505069	0.004836799222253364		0.8227098859064829	0.8262108603319666	5.8659129473512724e-05	0.005408808932462209
	0.8758227871975254	0.7107499403723837	5.758287221279552e-05	0.008783810276458134							0.8214568357185255	0.8240282368875442	5.86591294735127e-05	0.005408312525640761
	0.8747666019124497	0.7018245385647763	5.758287221279565e-05	0.007456927746454542							0.8202037855305678	0.8196348350265743	5.86591294735127e-05	0.0056151517939950655
	0.8737104166273739	0.7371194289449827	5.7582872212795795e-05	0.00892530200592988							0.8189507353426103	0.8213763248130139	5.8659129473512805e-05	0.005611905018525196
	0.8726542313422982	0.7502152429083864	5.7582872212795904e-05	0.011717659167609024							0.8176976851546528	0.8191183011149439	5.865912947351276e-05	0.005465108843116178
	0.8715980460572225	0.7419819044343324	5.758287221279601e-05	0.006294367709472582							0.8164446349666953	0.8201194610520196	5.865912947351282e-05	0.005547926295420015
	0.8705418607721468	0.7409026586789255	5.7582872212795795e-05	0.006524808421193102							0.8151915847787378	0.8194979916346949	5.8659129473512724e-05	0.005508854609077282
	0.869485675487071	0.7312598038466643	5.7582872212795605e-05	0.007423109290190139							0.8139385345907802	0.8256971483334351	5.8659129473512724e-05	0.005634316358851745
	0.8684294902019953	0.7109671271687462	5.758287221279566e-05	0.012905216221989415							0.8126854844028227	0.8209242878367556	5.865912947351276e-05	0.005560361914103764
	0.8673733049169196	0.7339581848089045	5.758287221279574e-05	0.014382790590474367							0.8114324342148652	0.8186148585981213	5.86591294735127e-05	0.005442661616546348
	0.866317119631844	0.7044243392683931	5.758287221279579e-05	0.015059225567411585							0.8101793840269077	0.8156213663152159	5.86591294735127e-05	0.005545191319357348
	0.8652609343467681	0.6804897596148534	5.758287221279582e-05	0.00962802318964332							0.8089263338389502	0.8120374005104848	5.865912947351276e-05	0.005533946005706678
	0.8642047490616924	0.7215399091260581	5.758287221279584e-05	0.009998181643374246							0.8076732836509927	0.8083121760492598	5.8659129473512724e-05	0.005386082045977253
	0.8631485637766166	0.7153486183794472	5.758287221279583e-05	0.01132117553029113							0.8064202334630352	0.8045440418100874	5.8659129473512724e-05	0.005666225409680944
	0.8620923784915411	0.7078411160355882	5.758287221279583e-05	0.009765404796898094							0.8051671832750775	0.8091970997247037	5.865912947351282e-05	0.005370978734862252
	0.8610361932064653	0.6947281519726528	5.758287221279584e-05	0.009129250198762874							0.80391413308712	0.8137669719065681	5.865912947351276e-05	0.005576455557416733
	0.8599800079213896	0.6937214533813887	5.758287221279582e-05	0.018330172644675347							0.8026610828991625	0.822045488800368	5.8659129473512805e-05	0.005582923383342269
	0.8589238226363137	0.6532873846449838	5.758287221279579e-05	0.012475891642852345							0.801408032711205	0.8161809452173738	5.86591294735127e-05	0.005605020843527494
	0.8578676373512382	0.7199215278731378	5.758287221279574e-05	0.014946921870285776							0.8001549825232473	0.8170580115434176	5.86591294735127e-05	0.005489513705803532
	0.8568114520661624	0.6858296374175925	5.758287221279566e-05	0.01248628638746763							0.7989019323352899	0.8090246547297038	5.8659129473512724e-05	0.005458795755752732
	0.8557552667810867	0.7118787152269936	5.7582872212795605e-05	0.02171885426724219							0.7976488821473323	0.8067363944326692	5.865912947351268e-05	0.005589603334178537
	0.8546990814960109	0.7207903872864131	5.7582872212795795e-05	0.018319210084960968							0.7963958319593748	0.811098322450049	5.865912947351282e-05	0.005773895294070213
	0.8536428962109353	0.647864652183564	5.758287221279601e-05	0.01644626027801293							0.7951427817714173	0.805018896857884	5.865912947351298e-05	0.005574634711947271
	0.8525867109258595	0.708159677663968	5.7582872212795904e-05	0.01646840870836859							0.7938897315834599	0.800131877199447	5.865912947351297e-05	0.005473201834296878
	0.8515305256407838	0.6846404883400712	5.7582872212795795e-05	0.010438930394743376							0.7926366813955023	0.8024636935690261	5.865912947351276e-05	0.005595771175239688
	0.850474340355708	0.6390597235202118	5.758287221279566e-05	0.012057113306918776							0.7913836312075448	0.7981397032891557	5.8659129473512886e-05	0.00550396332103284
	0.8494181550706323	0.6582627870421458	5.758287221279552e-05	0.006432724517224669							0.7901305810195872	0.8020917708627857	5.865912947351279e-05	0.0057746131895479004
	0.8483619697855566	0.6778319578081518	5.758287221279565e-05	0.00881144303429406							0.7888775308316298	0.7935296974168129	5.865912947351267e-05	0.0056623767725679465
	0.8473057845004809	0.6425499361396854	5.7582872212795795e-05	0.0067979972555375105							0.7876244806436721	0.7935650593555154	5.8659129473512724e-05	0.005708852621656673
	0.8462495992154051	0.6389590375161114	5.7582872212795904e-05	0.008435396602268818							0.7863714304557148	0.7859013743264657	5.8659129473512724e-05	0.005674148944564451
	0.8451934139303294	0.6832971768828965	5.758287221279601e-05	0.007083374639500206							0.785118380267757	0.7835007518942455	5.865912947351257e-05	0.005516947563096988
	0.8441372286452536	0.6295357941616995	5.7582872212795795e-05	0.009526809169115386							0.7838653300797997	0.7836293569106294	5.865912947351268e-05	0.0055864542606419085
	0.843081043360178	0.6485376853277564	5.7582872212795605e-05	0.010854579283680256							0.782612279891842	0.7825462700448508	5.8659129473512656e-05	0.005487678272350799
	0.8420248580751022	0.6447617540646181	5.758287221279566e-05	0.00917757944180667							0.7813592297038845	0.7907750060584121	5.8659129473512534e-05	0.005537810269706714
	0.8409686727900265	0.7175661151471194	5.758287221279574e-05	0.010381644093222338							0.780106179515927	0.7785719496717621	5.865912947351265e-05	0.005531367647517129
	0.8399124875049508	0.7068258284304485	5.758287221279579e-05	0.010919032780066758							0.7788531293279695	0.7801676230194233	5.865912947351265e-05	0.005492905506549106
	0.8388428304687899	0.7184856871639205	6.0449423505101956e-05	0.0119402329251474							0.777600079140012	0.774810851507005	5.8659129473512534e-05	0.005699134513481696
	0.8377341053544822	0.7046357956702385	5.993415361849013e-05	0.015348076453307314							0.7763470289520544	0.7719574448153746	5.8659129473512656e-05	0.005384308025424381
	0.8366388519912594	0.6572660958623447	5.969846983644375e-05	0.0072771607032963035							0.7750939787640969	0.7791648044916119	5.865912947351268e-05	0.0055716813845694425
	0.8355745836555326	0.6169945760976178	5.758287221279585e-05	0.009378079616386235							0.7738409285761394	0.7737727821315953	5.8659129473512554e-05	0.005513753706328247
	0.8345183983704569	0.6154228490303039	5.758287221279582e-05	0.008272276498825632							0.7725878783881818	0.772826087168601	5.8659129473512724e-05	0.005709868734561046
	0.8334622130853812	0.6455036707325645	5.758287221279579e-05	0.012173432774224979							0.7713348282002244	0.760275740567696	5.8659129473512724e-05	0.005526049542990108
	0.8324060278003055	0.6477842927435185	5.758287221279574e-05	0.007042402649531328							0.7700817780122668	0.7666857320546491	5.865912947351267e-05	0.005666461430049548
	0.8313498425152298	0.6628443192134603	5.758287221279566e-05	0.012886498721143736							0.7688287278243093	0.7620765997933786	5.865912947351279e-05	0.005464746407574476
	0.830293657230154	0.6593908004574904	5.7582872212795605e-05	0.008080658988109673							0.7675756776363517	0.7534781579174392	5.865912947351287e-05	0.0056091057399897
	0.8292374719450785	0.6366081564605546	5.7582872212795795e-05	0.009450385595562188							0.7663226274483942	0.7509386750274424	5.865912947351276e-05	0.005454197584145287
	0.8281812866600026	0.6379604723644015	5.758287221279601e-05	0.009135547295594655							0.7650695772604367	0.7584687481044456	5.865912947351298e-05	0.005782457374450232
	0.8271251013749268	0.6602799831144691	5.7582872212795904e-05	0.010336188992100287							0.7638165270724792	0.7539084214283994	5.865912947351298e-05	0.005583718645396738
	0.8260689160898511	0.6273099120825905	5.7582872212795795e-05	0.014006174446162629							0.7625634768845216	0.7485597949290087	5.865912947351297e-05	0.005306110411388579
	0.8250127308047754	0.621177297607225	5.758287221279566e-05	0.006501184487182956							0.761310426696564	0.7534321880081462	5.865912947351276e-05	0.005316501433151145
	0.8239565455196997	0.617133823072645	5.758287221279552e-05	0.011151214665091998							0.7600573765086066	0.7508997655277291	5.8659129473512886e-05	0.005426043882425119
	0.8229003602346239	0.6144210853707217	5.758287221279565e-05	0.011914144278450115							0.758804326320649	0.7392230505597981	5.865912947351279e-05	0.005556191097319663
	0.8218441749495482	0.6207625703128103	5.7582872212795795e-05	0.009447958427794192							0.7575512761326916	0.7279262984904067	5.865912947351267e-05	0.005456073905871655
	0.8207879896644725	0.6260471675364762	5.7582872212795904e-05	0.007023392104634218							0.7562982259447338	0.7254271565551451	5.8659129473512724e-05	0.005323964907269123
	0.8197318043793967	0.6449690843199554	5.758287221279602e-05	0.006669941679891862							0.7550451757567765	0.7292715861546439	5.8659129473512724e-05	0.005357108523567889
	0.8186756190943208	0.6444958791730361	5.7582872212795795e-05	0.006193333986994354							0.7537921255688188	0.7281742766982492	5.865912947351257e-05	0.005478128621337656
	0.8176194338092453	0.6335000461566129	5.7582872212795605e-05	0.007354590188293318							0.7525390753808615	0.7233003033051073	5.865912947351268e-05	0.005255749148882636
	0.8165632485241695	0.6043004830655545	5.758287221279566e-05	0.012304545969320207							0.7512860251929038	0.7226974288623764	5.8659129473512656e-05	0.005394298322826165
	0.8155070632390938	0.5917437485181707	5.758287221279574e-05	0.011687359117291447							0.7500329750049464	0.7267595526230946	5.8659129473512534e-05	0.005364875873255348
	0.8144185457514138	0.6501100728600244	5.912899605817734e-05	0.020410703431314108							0.7487799248169889	0.7226632517121707	5.865912947351265e-05	0.005382007524149612
	0.8133569717659039	0.6152050079496741	5.7582872212795795e-05	0.011589739775959599							0.7475268746290313	0.7211932763094948	5.865912947351265e-05	0.00540733888613616
	0.8123007864808284	0.6363567762266902	5.7582872212795904e-05	0.009554501255927883							0.7462738244410738	0.7132097308876233	5.8659129473512534e-05	0.005244265605561191
	0.8112446011957525	0.6546041494869048	5.758287221279602e-05	0.016354662541297325							0.7450207742531163	0.7097572434164571	5.8659129473512656e-05	0.005769128126992429
	0.8101884159106767	0.6293411713630037	5.7582872212795795e-05	0.01454352832695997							0.7437677240651588	0.7041791392932787	5.865912947351268e-05	0.005630162031008319
	0.8091254947500585	0.6327367194695609	5.943023166515366e-05	0.015571779822058391							0.7425146738772013	0.7095569304853873	5.8659129473512554e-05	0.005179018733266408
	0.8080383244374869	0.6493839273531082	5.758287221279566e-05	0.010684748677398262							0.7412616236892436	0.704191574140877	5.8659129473512724e-05	0.0051391243933964275
	0.8069821391524112	0.6176799481389504	5.758287221279552e-05	0.011031649699949245							0.7400085735012861	0.7017294375478343	5.8659129473512724e-05	0.005463880250546615
	0.8059259538673355	0.6064575446937152	5.758287221279565e-05	0.00979585008260971							0.7387555233133286	0.6917589583304521	5.865912947351267e-05	0.005379975971632812
	0.8048697685822598	0.5851396456556901	5.7582872212795795e-05	0.013327044033720906							0.7375024731253711	0.6819809789828597	5.865912947351279e-05	0.005234822374285795
	0.8037825982696882	0.5282034506786238	6.321836690126072e-05	0.01587000717011774							0.7362494229374135	0.6871057057739302	5.865912947351287e-05	0.00543777771005328
	0.8026550127038612	0.5846582725449205	6.013766576139968e-05	0.01266624317005734							0.734996372749456	0.6904675200723279	5.865912947351276e-05	0.005170795058471791
	0.8015880500179173	0.5696235844026979	5.7582872212795605e-05	0.014092419972963063							0.7337433225614984	0.6930204473125717	5.865912947351298e-05	0.0051676023820855415
	0.8005318647328415	0.5911563057660361	5.758287221279566e-05	0.01819370266912047							0.7324902723735409	0.6891544911901415	5.865912947351298e-05	0.005171661935558843
	0.7994756794477659	0.5746148607778966	5.758287221279574e-05	0.008833228982836273							0.7312372221855834	0.6917650461713494	5.865912947351297e-05	0.005122998816088143
	0.7983979393609539	0.5695528169822279	6.063570876489169e-05	0.011875595999402761							0.7299841719976258	0.6918771091193905	5.865912947351276e-05	0.005384705870813457
	0.7972972972972973	0.6048604307012386	5.993415361848996e-05	0.010429202260240676							0.7287311218096684	0.6892030569751586	5.8659129473512886e-05	0.005016251335713497
	0.7962168628602683	0.5796488846157326	6.055815954686389e-05	0.01299314400095412							0.7274780716217109	0.6885787959263248	5.865912947351279e-05	0.005211476239095426
	0.7951377755983478	0.5553323638165109	5.758287221279583e-05	0.014661008929664024							0.7262250214337533	0.6886007127624681	5.865912947351267e-05	0.0051631455189598665
	0.794081590313272	0.5470726163613964	5.758287221279585e-05	0.009658511796149766							0.7249719712457957	0.6847104016352493	5.8659129473512724e-05	0.005119906758799502
	0.7930254050281963	0.5105840884984783	5.758287221279582e-05	0.011254309052181463							0.7237189210578383	0.687103121616245	5.8659129473512724e-05	0.005746155725685634
	0.7919692197431205	0.545353854505156	5.758287221279579e-05	0.01956209209597327							0.7224658708698807	0.6834698219677295	5.865912947351257e-05	0.005635664908030877
	0.7909049514073937	0.547774470348124	5.969846983644364e-05	0.0160026533096992							0.7212128206819233	0.6803209903119644	5.865912947351268e-05	0.0054125452683724175
	0.7897841017171093	0.525221936719694	5.842543508897003e-05	0.014216452431211033							0.7199597704939656	0.6757605020949589	5.8659129473512656e-05	0.005228666965486143
	0.7887252220818166	0.559987298278503	5.7582872212795904e-05	0.025106635129838916							0.7187067203060082	0.6729752687805196	5.8659129473512534e-05	0.005095008149226931
	0.7876690367967408	0.5458397106431936	5.758287221279602e-05	0.012212151567375566							0.7174536701180506	0.6692060686953196	5.865912947351265e-05	0.005195358927202926
	0.7866128515116649	0.5442404283503612	5.7582872212795795e-05	0.017618977688988464							0.7162006199300931	0.669004460473736	5.865912947351265e-05	0.005014279510936619
	0.7855566662265894	0.47623643643990543	5.7582872212795605e-05	0.01867200172719927							0.7149475697421356	0.6644142743806007	5.8659129473512534e-05	0.005122027963243595
	0.7845004809415136	0.5139512703082811	5.758287221279566e-05	0.018423038180856548							0.7136945195541781	0.674558470524503	5.8659129473512656e-05	0.005274786988778035
	0.7834442956564379	0.49778336783809	5.758287221279574e-05	0.009812872984240833							0.7124414693662205	0.6623247874101852	5.865912947351268e-05	0.005235422351997614
	0.7823450007678897	0.552976046646303	6.652410939370117e-05	0.01088484537955111							0.711188419178263	0.6623879737356437	5.8659129473512554e-05	0.005074831481459722
	0.7808900516506936	0.5502238530850521	7.911387519721911e-05	0.011853262549563733							0.7099353689903054	0.6609950461379268	5.8659129473512724e-05	0.005124962009457446
	0.7797476471586728	0.5291907090805013	5.758287221279566e-05	0.013387223107492794							0.7086823188023479	0.6612782733723142	5.8659129473512724e-05	0.005206164226995393
	0.7786914618735972	0.5658975981746289	5.758287221279552e-05	0.012721136296144698							0.7074292686143904	0.6681172473754758	5.865912947351267e-05	0.005345487395690815
	0.7776352765885214	0.48229937786127947	5.758287221279565e-05	0.013111328162456706							0.7061762184264329	0.6644330123522602	5.865912947351279e-05	0.005325982417630511
	0.7765790913034457	0.4766880314158573	5.7582872212795795e-05	0.009465858349947388							0.7049231682384753	0.6501919083849923	5.865912947351287e-05	0.005197837050028724
	0.77552290601837	0.4692783864448229	5.7582872212795904e-05	0.00984155209063688							0.7036701180505178	0.6553345677779411	5.865912947351276e-05	0.0052129409613808
	0.7744667207332943	0.5036563181367827	5.758287221279602e-05	0.010419960398985512							0.7024170678625603	0.6518561125174505	5.865912947351298e-05	0.005101760634410836
	0.7734105354482184	0.6056351807727013	5.7582872212795795e-05	0.014636997356854557							0.7011640176746028	0.6445091125543221	5.865912947351298e-05	0.005271671022833961
	0.7723543501631428	0.5967558398090324	5.7582872212795605e-05	0.010480977058331032							0.6999109674866453	0.6390921311553857	5.865912947351297e-05	0.004934910673315254
	0.771298164878067	0.5559489847029999	5.758287221279566e-05	0.011501455436901021							0.6986579172986876	0.6448947253164923	5.865912947351276e-05	0.005186668165971558
	0.7702419795929913	0.5598698960832468	5.758287221279574e-05	0.008803879543808476							0.6974048671107302	0.6415445125829417	5.8659129473512886e-05	0.005474115023714695
	0.7691857943079157	0.5725044139619208	5.758287221279579e-05	0.01595421215306151							0.6961518169227726	0.6427451711079116	5.865912947351279e-05	0.005307595920270892
	0.7681296090228399	0.5547209891502518	5.758287221279582e-05	0.014312796309955647							0.6948987667348152	0.6474171715940811	5.865912947351267e-05	0.005235854153940951
	0.7670612991617876	0.588994516414433	6.030933195292403e-05	0.013628684750830532							0.6936457165468575	0.6368863899962858	5.8659129473512724e-05	0.00498980747320089
	0.76597951754965	0.5806498860617161	5.758287221279602e-05	0.010739520391985917							0.6923926663589002	0.6296928729412543	5.8659129473512724e-05	0.005002573902209054
	0.7649233322645742	0.5903753947654461	5.7582872212795795e-05	0.008289296360728218							0.6911396161709424	0.6368302875059227	5.865912947351257e-05	0.004940991866890054
	0.7638671469794985	0.5360770051294065	5.7582872212795605e-05	0.00869270448889029							0.689886565982985	0.6307692721697139	5.865912947351268e-05	0.00503653056572165
	0.7628109616944229	0.5179759487115028	5.758287221279566e-05	0.011671988649470244							0.6886335157950274	0.6297848076764903	5.8659129473512656e-05	0.004960745088838618
	0.7617547764093471	0.5116946827949086	5.758287221279574e-05	0.012904006609750147							0.68738046560707	0.6218654908660841	5.8659129473512534e-05	0.005000486581472174
	0.7606932024238373	0.494415032539044	5.9128996058177447e-05	0.01558995166503368							0.6861274154191124	0.6219723007174078	5.865912947351265e-05	0.004979137190395673
	0.7595925603601806	0.501537870635873	6.03093319529237e-05	0.013605849017830551							0.6848743652311549	0.627963617204704	5.865912947351265e-05	0.005037320677022617
	0.7584663219694622	0.47989464070959503	6.264157311835574e-05	0.015576155967577181							0.6836213150431973	0.6366594267047975	5.8659129473512534e-05	0.005153041549717319
	0.7573441251040691	0.46971450147624527	6.121657886200324e-05	0.00868249083768711							0.6823682648552398	0.6241335472219521	5.8659129473512656e-05	0.005099561459222317
	0.7561788186352038	0.48938216704209275	6.381839003084087e-05	0.00818018856032238							0.6811152146672823	0.6255838682586322	5.865912947351268e-05	0.005114369934464497
	0.7550741350462215	0.5060620499438433	5.879425582516676e-05	0.009323340512347641							0.6798621644793249	0.6271875144688124	5.8659129473512554e-05	0.0053618716378286135
	0.7539290362039838	0.4777059017336103	6.253801442842123e-05	0.008685120937999034							0.6786091142913673	0.6197738830455182	5.8659129473512724e-05	0.0052413067223939765
	0.7528526432922803	0.5425431519897637	5.7582872212795436e-05	0.013644303273673889							0.6773560641034098	0.6174575809127697	5.8659129473512724e-05	0.005418972426328102
	0.7517964580072046	0.5142941345611549	5.7582872212795334e-05	0.010725678437221846							0.6761030139154522	0.6186083138536032	5.865912947351267e-05	0.005420099154578259
	0.7507268009710437	0.5424757225006933	6.074891289199471e-05	0.014309862388148136							0.6748499637274947	0.6043681734190437	5.865912947351279e-05	0.005093244534545681
	0.7495534114515272	0.47995688480178306	6.183760159923217e-05	0.012274762218701461							0.6735969135395371	0.6052048168287282	5.865912947351287e-05	0.005318077688307919
	0.7484770185398237	0.5100226084892303	5.758287221279563e-05	0.011759804353201378							0.6723438633515796	0.6025315436422136	5.865912947351276e-05	0.005281128407512001
	0.7474208332547481	0.48465732716483667	5.758287221279586e-05	0.0120926653698809							0.6710908131636221	0.6065911302082648	5.865912947351298e-05	0.0049009824536598015
	0.7463134553155488	0.4619607722989508	6.131391267023561e-05	0.008105509613150748							0.6698377629756646	0.5983515482498537	5.865912947351298e-05	0.004897565292451898
	0.7451441073213577	0.47720314477478504	6.251572690387156e-05	0.01357148095740235							0.668584712787707	0.5948659303854152	5.865912947351297e-05	0.004846692891990612
	0.7440246048061818	0.4819830338634994	6.282754860815013e-05	0.017284341820480217							0.6673316625997494	0.5875753212097204	5.865912947351276e-05	0.00481117748502103
	0.7429226155674166	0.4589349255630585	6.014574881724243e-05	0.015193564448941687							0.666078612411792	0.5814606107275216	5.8659129473512886e-05	0.004867860126877027
	0.7418004187020236	0.48665029691492273	5.758287221279617e-05	0.020671342759609645							0.6648255622238344	0.5855710879165381	5.865912947351279e-05	0.004726601338484662
	0.740744233416948	0.4361526965886398	5.7582872212795965e-05	0.010555061280331516							0.663572512035877	0.5799315401509185	5.865912947351267e-05	0.004751651417554804
	0.7396880481318723	0.4355901769781759	5.758287221279552e-05	0.01001473372117943							0.6623194618479193	0.5771924187806662	5.8659129473512724e-05	0.004664398352457502
	0.7386089608699516	0.47655487277929753	6.0558159546863566e-05	0.012682553739572324							0.6610664116599619	0.5711707330308333	5.8659129473512724e-05	0.00470904593011343
	0.7374894583547758	0.4510830209056227	6.990676207872453e-05	0.01494681752176657							0.6598133614720043	0.5762728306045782	5.865912947351257e-05	0.00455818835188081
	0.7361018679930054	0.42681271699811296	6.747797115193127e-05	0.012220474914368068							0.6585603112840469	0.5689408666766436	5.865912947351268e-05	0.00477044688316126
	0.734941950224574	0.3854441674531702	6.012850365119637e-05	0.010908905255748523							0.6573072610960893	0.569691093087277	5.8659129473512656e-05	0.00465936899646652
	0.7337402700277786	0.48631685326997626	6.937764958193284e-05	0.016580471858852933							0.6560542109081319	0.5692207706936853	5.8659129473512534e-05	0.004691878745903566
	0.7325924768353239	0.44013039037761326	5.879425582516723e-05	0.01206503156501701							0.6548011607201742	0.5791448199833281	5.865912947351265e-05	0.004880572143098213
	0.731472974320148	0.4235756015362983	5.969846983644355e-05	0.012052384858778454							0.6535481105322167	0.5700393698153561	5.865912947351265e-05	0.004767756845836869
	0.7304087059844211	0.4293448780732546	5.758287221279599e-05	0.012894361996581423							0.6522950603442592	0.569036714327547	5.8659129473512534e-05	0.0046610217015236885
	0.7293026752203304	0.46970788195827207	6.298828320643759e-05	0.015319375038059461							0.6510420101563017	0.5697863881962119	5.8659129473512656e-05	0.004662238204850618
	0.7282208936081929	0.44883637360212536	5.7582872212795334e-05	0.008889156307540332							0.6497889599683442	0.5698195739885856	5.865912947351268e-05	0.004849385243305051
	0.7271647083231171	0.40788104324365304	5.758287221279552e-05	0.008168378282094471							0.6485359097803867	0.560583697385823	5.8659129473512554e-05	0.004624417878323146
	0.7261071758629328	0.4189096786756926	5.802188394691043e-05	0.007721450149808904							0.647282859592429	0.5641934211096289	5.8659129473512724e-05	0.00462692593121074
	0.7250146168499272	0.44076313013080265	5.758287221279567e-05	0.010373192595835851							0.6460298094044716	0.5604851278460291	5.8659129473512724e-05	0.004612593681183655
	0.7239409182884409	0.47835942769099826	6.068219072554279e-05	0.01868752625138779							0.6447767592165139	0.5581165403446946	5.865912947351268e-05	0.004564215744413278
	0.7228281516488074	0.400728968244617	5.802188394691043e-05	0.010627839518369998							0.6435237090285565	0.559353059653972	5.865912947351279e-05	0.004591619345476066
	0.7217706191886233	0.4344283933567336	5.758287221279552e-05	0.01257586763747097							0.6422706588405989	0.552930158723632	5.8659129473512886e-05	0.0045157722174476046
	0.7207144339035475	0.4240206114627154	5.7582872212795334e-05	0.0071342830479261465							0.6410176086526413	0.5477382018467917	5.865912947351276e-05	0.0045265156806272265
	0.7196582486184718	0.4633071741058677	5.758287221279542e-05	0.020898543140840196							0.6397645584646838	0.5522984482778471	5.865912947351298e-05	0.004661539808335279
	0.718602063333396	0.4204765932427536	5.758287221279579e-05	0.01212397382898625							0.6385115082767263	0.5508899988616129	5.865912947351298e-05	0.004531560442542819
	0.7175458780483204	0.4119554696563936	5.758287221279586e-05	0.007957879679170391							0.6372584580887689	0.5546275906485494	5.865912947351297e-05	0.004752541794612586
	0.7164896927632446	0.4097907318681885	5.758287221279563e-05	0.009191616914670433							0.6360054079008114	0.5534363056900433	5.865912947351276e-05	0.004747273144012466
	0.715433507478169	0.41525021178546534	5.758287221279567e-05	0.011453852251424434							0.6347523577128539	0.5453409037574932	5.8659129473512886e-05	0.0045412173086232
	0.7143759750179847	0.43482764035900584	5.802188394691045e-05	0.010113656792665475							0.6334993075248962	0.5464981038577138	5.865912947351279e-05	0.004565634144904823
	0.7132645555534598	0.43161468825814286	6.0697676802284604e-05	0.011052430561204961							0.6322462573369388	0.5375486520990305	5.865912947351267e-05	0.004482883257923032
	0.7121895098168649	0.47356625688467013	5.7582872212795334e-05	0.011207865103732385							0.6309932071489811	0.5444667781567181	5.8659129473512724e-05	0.0046333467029022685
	0.7110807847025571	0.45105785172798196	6.267881236124152e-05	0.010261550183713945							0.6297401569610237	0.5427564887475664	5.8659129473512724e-05	0.0046128535286966785
	0.7100016974406367	0.44436780071548915	5.758287221279586e-05	0.014859840069303501							0.6284871067730661	0.5466626884262469	5.865912947351257e-05	0.00470888128972396
	0.7089455121555609	0.4318505944365993	5.758287221279563e-05	0.010870112623124335							0.6272340565851088	0.5576039731658212	5.865912947351268e-05	0.004736029329227989
	0.7078893268704851	0.45006510224357676	5.758287221279567e-05	0.009437825209672797							0.625981006397151	0.5479670349420075	5.8659129473512656e-05	0.004706753548118115
	0.7068250585347584	0.411628662996209	5.969846983644338e-05	0.009620970300517128							0.6247279562091936	0.54309367764963	5.8659129473512534e-05	0.004797759367647575
	0.7056489746650249	0.450504250783902	6.296769913595161e-05	0.00832668561833935							0.623474906021236	0.5346139402162658	5.865912947351265e-05	0.004567196873311143
	0.7045227362743063	0.4526327178035809	6.323476941617858e-05	0.012049174073122788							0.6222218558332785	0.533606721981272	5.865912947351265e-05	0.0046086234863962315
	0.7034382603119518	0.42598716686391064	5.758287221279599e-05	0.0144987741990954							0.620968805645321	0.5312130443419429	5.8659129473512534e-05	0.00465788513382178
	0.7023820750268761	0.3944368994356569	5.758287221279567e-05	0.01072747401508034							0.6197157554573635	0.5334611915588595	5.8659129473512656e-05	0.004632571071141672
	0.7013258897418003	0.3652944415301904	5.758287221279563e-05	0.006501107605832691							0.6184627052694059	0.5316738445252605	5.865912947351268e-05	0.004763906276363135
	0.7002481496549883	0.42143329589462564	6.257997634592906e-05	0.01117080331940669							0.6172096550814483	0.5288922608447243	5.8659129473512554e-05	0.004637923813506605
	0.699138077365572	0.4372226138553649	5.758287221279552e-05	0.012177901024896182							0.6159566048934908	0.5265683350934413	5.8659129473512724e-05	0.00463839875823143
	0.6980778505551707	0.4018617893364539	5.879425582516648e-05	0.008964772446458302							0.6147035547055334	0.5241620577250905	5.8659129473512724e-05	0.004654521944315109
	0.6969879858923822	0.3844457582267984	5.758287221279552e-05	0.0068442382361608815							0.6134505045175759	0.5211900385383446	5.865912947351267e-05	0.00461489834348732
	0.6959318006073064	0.3608383327849313	5.7582872212795965e-05	0.0052936587657173104							0.6121974543296184	0.5179362999165332	5.865912947351279e-05	0.004651035714789377
	0.6948756153222307	0.4303409371642861	5.758287221279617e-05	0.013145500421036087							0.6109444041416608	0.5133715916734279	5.8659129473512886e-05	0.004690646081811501
	0.693819430037155	0.441553795863849	5.7582872212796026e-05	0.006648159335636748							0.6096913539537032	0.5192878677451158	5.865912947351276e-05	0.004711495059588976
	0.6927632447520793	0.43626649089452135	5.758287221279617e-05	0.010450895304662125							0.6084383037657457	0.5190247617588309	5.865912947351298e-05	0.004569769567775134
	0.6917070594670035	0.39078677577651183	5.7582872212795965e-05	0.01130759064295219							0.6071852535777881	0.5180526280742461	5.865912947351298e-05	0.004482079226791187
	0.6906508741819278	0.39203155255715105	5.758287221279552e-05	0.008194014275843481							0.6059322033898307	0.5163210714284613	5.865912947351297e-05	0.004504568338513776
	0.689594688896852	0.3661595632193427	5.7582872212795334e-05	0.007621748709481669							0.6046791532018732	0.5176356844956638	5.865912947351276e-05	0.0046309271861005525
	0.6885075185842805	0.37445515261981793	5.943023166515332e-05	0.00840048887308131							0.6034261030139156	0.5107192778132273	5.8659129473512886e-05	0.004493611236071908
	0.6874445974236623	0.4053344073365884	5.7582872212795965e-05	0.011133090332839879							0.602173052825958	0.5054167480444407	5.865912947351279e-05	0.004626693276832085
	0.6863884121385865	0.42908063712744954	5.758287221279617e-05	0.010523381772445826							0.6009200026380006	0.5074080802300598	5.865912947351267e-05	0.004637835222114201
	0.6853322268535108	0.4436506573883857	5.7582872212796026e-05	0.012141973967253535							0.5996669524500429	0.505900231864824	5.8659129473512724e-05	0.0046033847427335035
	0.684276041568435	0.44323347607774344	5.758287221279617e-05	0.007363774243221623							0.5984139022620855	0.49839044347820166	5.8659129473512724e-05	0.00450474594548365
	0.6832198562833594	0.4247503355691834	5.7582872212795965e-05	0.00630723723364505							0.5971608520741278	0.49745813636153025	5.865912947351257e-05	0.004496834353581854
	0.6821636709982836	0.37176756326650495	5.758287221279552e-05	0.007640652371613504							0.5959078018861705	0.5043566346154945	5.865912947351268e-05	0.004505098123677176
	0.6811074857132079	0.4119607925535944	5.7582872212795334e-05	0.010027993363314655							0.5946547516982128	0.49802064904369236	5.8659129473512656e-05	0.004402946889194545
	0.6800513004281322	0.3656546871775239	5.7582872212795436e-05	0.00955879635781221							0.5934017015102554	0.49190995088314277	5.8659129473512534e-05	0.004607779297475779
	0.6789762546915372	0.33696581260995134	6.0697676802285e-05	0.007421886090956647							0.5921486513222979	0.490532336310881	5.865912947351265e-05	0.00441110861444719
	0.6779012089549423	0.3547336820188981	5.758287221279617e-05	0.013350977011178034							0.5908956011343404	0.4884273431958108	5.865912947351265e-05	0.004618675469351125
	0.6767709290388982	0.3442934157695138	6.617584520113118e-05	0.006864612109676097							0.5896425509463827	0.48930865189719625	5.8659129473512534e-05	0.004486050804017416
	0.6756756756756755	0.34687056601078936	5.7582872212795965e-05	0.011484407605488118							0.5883895007584253	0.47918662866907097	5.8659129473512656e-05	0.004434876839475929
	0.6746194903905999	0.3511707212424816	5.758287221279552e-05	0.00950346762929498							0.5871364505704678	0.477886106474917	5.865912947351268e-05	0.004308937649908159
	0.6735633051055241	0.3624086330298632	5.7582872212795334e-05	0.008536395204950802							0.5858834003825103	0.47702587443949623	5.8659129473512575e-05	0.004389037550502517
	0.6725071198204485	0.3376939724066624	5.7582872212795436e-05	0.01108405214367385							0.5846303501945527	0.4784657250145093	5.865912947351276e-05	0.004566281794845024
	0.6714509345353726	0.33303995443910783	5.758287221279579e-05	0.010662338972908433							0.5833773000065952	0.4767362323774718	5.8659129473512954e-05	0.004310347881635041
	0.6703947492502971	0.30164498173091536	5.758287221279586e-05	0.007140903905120987							0.5821242498186376	0.4753922129320334	5.865912947351268e-05	0.004232752686744631
	0.6693385639652212	0.35975884761071597	5.758287221279563e-05	0.011408457751874676							0.5808711996306801	0.4684366806483996	5.86591294735127e-05	0.00428120441785696
	0.6682823786801455	0.3961766041591723	5.758287221279567e-05	0.010360880528753932							0.5796181494427225	0.46880369168836733	5.8659129473512175e-05	0.004444423948424636
	0.6672261933950697	0.3800332962461187	5.758287221279599e-05	0.010415151631722947							0.578365099254765	0.4651117661262239	5.865912947351268e-05	0.004354322374602496
	0.6661336343820642	0.38883830403501374	5.802188394691063e-05	0.009235436555045143							0.5771120490668075	0.4649332960865502	5.865912947351261e-05	0.004367700460831996
	0.6650761019218799	0.38541775205516804	5.7582872212795334e-05	0.009351228757834834							0.5758589988788498	0.46745393005240793	5.8659129473512907e-05	0.0042595896382923775
	0.6640131807612616	0.36715931445624733	5.9430231665153266e-05	0.009579456080265853							0.5746059486908924	0.4646782071824893	5.865912947351261e-05	0.004299496439684507
	0.6628909838958686	0.3751602608635344	5.8425435088969895e-05	0.008416539165332209							0.5733528985029349	0.4648509727614009	5.865912947351268e-05	0.004370642362568412
	0.6618321042605759	0.35188163793167143	5.758287221279567e-05	0.01068429385085282							0.5720998483149774	0.46513107011265004	5.8659129473512175e-05	0.004318498600923892
	0.6607449339480043	0.39433504265000807	5.9430231665153476e-05	0.00837908423072495							0.5708467981270199	0.4634770185969058	5.86591294735127e-05	0.0043641180518131225
	0.6596510277598902	0.39649458839848806	5.943023166515366e-05	0.007648364858508919							0.5695937479390624	0.45413135133955324	5.865912947351268e-05	0.004272666979649529
	0.6585881065992719	0.3218871081310525	5.758287221279552e-05	0.008117482825051368							0.5683406977511049	0.4522615966436984	5.865912947351297e-05	0.004298786309131342
	0.657523838263545	0.3603539063421444	5.969846983644323e-05	0.008057552104926152							0.5670876475631473	0.45341377999261423	5.865912947351276e-05	0.004401651323658907
	0.656438015126082	0.36773561047072434	5.758287221279552e-05	0.011776691716980417							0.5658345973751897	0.4571865997952902	5.8659129473512785e-05	0.0044836335508168955
	0.6553670109148126	0.39642061712890314	6.055815954686392e-05	0.005428446422554956							0.5645815471872323	0.4593028495700997	5.865912947351239e-05	0.004346364727223975
	0.6542879236528922	0.41894717129111775	5.758287221279567e-05	0.012877134804565194							0.5633284969992747	0.458429504855064	5.865912947351283e-05	0.004468865903483796
	0.6532155722665142	0.39887941781598346	6.182135261591261e-05	0.00711806957360908							0.5620754468113173	0.44652404407529883	5.865912947351298e-05	0.004333940129532074
	0.6520799036500362	0.4372773978002686	6.245089241965623e-05	0.00931149616808974							0.5608223966233596	0.4441016768616375	5.8659129473513123e-05	0.00431415627576265
	0.6509186387064961	0.42303630307961426	6.09380054897929e-05	0.009604541518284682							0.5595693464354022	0.4403372169543031	5.8659129473513123e-05	0.004217809038869701
	0.6497560265878478	0.4101121518335264	6.339498274684409e-05	0.010525456334867142							0.5583162962474446	0.4400086620289507	5.865912947351298e-05	0.004165926546882905
	0.6486513429988656	0.3749361858486336	6.0635708764891834e-05	0.012085773268588422							0.5570632460594871	0.44253234739323366	5.865912947351283e-05	0.004430831870814079
	0.6475736029120537	0.3720519842854068	5.758287221279563e-05	0.012643998764690877							0.5558101958715295	0.43277605677202496	5.865912947351239e-05	0.004265207903101709
	0.6465174176269778	0.3844298825462463	5.758287221279586e-05	0.009170758101599086							0.5545571456835721	0.43585436265205346	5.865912947351277e-05	0.004319477962864636
	0.6454396775401658	0.3875636275421496	6.0635708764891915e-05	0.009842009858112248							0.5533040954956144	0.43946869809755246	5.865912947351276e-05	0.004358957433168502
	0.6443498128773774	0.3849137947169633	6.186694378334312e-05	0.007856338772783378							0.5520510453076569	0.42874213638726855	5.8659129473512954e-05	0.004215327126556631
	0.6432356990626354	0.39040909421996745	5.758287221279552e-05	0.009623715525289898							0.5507979951196994	0.43378671424839915	5.865912947351268e-05	0.004325683086772353
	0.6421795137775598	0.3148434547957385	5.7582872212795965e-05	0.009482341352125504							0.5495449449317419	0.42543008777251184	5.86591294735127e-05	0.004222590895079698
	0.641123328492484	0.32387726904623765	5.758287221279617e-05	0.011647979444179377							0.5482918947437844	0.4264307430484322	5.8659129473512175e-05	0.004240235575399407
	0.6400671432074083	0.3461982894558832	5.7582872212796026e-05	0.01352828073432668							0.5470388445558269	0.4240770066770269	5.865912947351268e-05	0.004019747468560416
	0.6390109579223325	0.3209470964387489	5.758287221279617e-05	0.014349300253212093							0.5457857943678693	0.42259715067084613	5.865912947351261e-05	0.00402523002331352
	0.6379197460844354	0.28915095302880484	5.842543508896976e-05	0.009777489595083382							0.5445327441799117	0.41628862973436626	5.8659129473512907e-05	0.003952327137904717
	0.6368608664491426	0.3093089971322548	5.7582872212795436e-05	0.015304579705415659							0.5432796939919543	0.4137937203659513	5.865912947351261e-05	0.004161655609162605
	0.6358033339889584	0.33655257941731315	5.802188394691045e-05	0.01218640083018712							0.5420266438039968	0.41832059951026207	5.865912947351268e-05	0.004259661748158939
	0.6346488049209611	0.33176049898888715	6.0449423505101956e-05	0.016569780381846345							0.5407735936160393	0.40860325486139365	5.8659129473512175e-05	0.004202810834860164
	0.6335791478848003	0.26046772960967235	5.758287221279617e-05	0.008458496190515898							0.5395205434280816	0.4095502589694528	5.86591294735127e-05	0.004090035879055366
	0.632479852996252	0.3083217132565696	6.402170406576773e-05	0.007761863270678144							0.5382674932401241	0.41450810715374153	5.865912947351268e-05	0.00406275863166953
	0.6313536146055335	0.3010198021967669	5.7582872212795965e-05	0.010837307593243856							0.5370144430521666	0.40965723413974797	5.865912947351297e-05	0.004024675058486676
	0.6302974293204578	0.37641200252148094	5.758287221279552e-05	0.005010192289452956							0.5357613928642091	0.40601770694543843	5.865912947351276e-05	0.0040144020838396265
	0.6292412440353821	0.34937174469101173	5.7582872212795334e-05	0.009667707781454786							0.5345083426762515	0.4054737829964552	5.8659129473512785e-05	0.00396692723164666
	0.6281742813494383	0.31737929340637183	6.013766576139942e-05	0.013155167439163479							0.5332552924882941	0.4046776003622866	5.865912947351239e-05	0.003976868529147184
	0.6270911525621923	0.3201670670471409	5.7582872212795965e-05	0.01584110422744523							0.5320022423003364	0.40496000593981946	5.865912947351283e-05	0.00397685982163253
	0.62595009524528	0.2526865307204815	6.113340520374221e-05	0.0033497818397251453							0.530749192112379	0.4063379502369331	5.865912947351298e-05	0.004046419786166576
	0.6248427173060808	0.3030747398354819	6.291002790798807e-05	0.015189729602674236							0.5294961419244214	0.40541649618249315	5.8659129473513123e-05	0.004027099884670515
	0.6236976184638431	0.2904798143891751	5.802188394691063e-05	0.010340826821586702							0.528243091736464	0.4027588100533433	5.8659129473513123e-05	0.00426876101088705
	0.6226400860036588	0.30632944775634785	5.7582872212795334e-05	0.013958275280779331							0.5269900415485064	0.40283003584806254	5.865912947351298e-05	0.004140881172039328
	0.6215839007185832	0.32101924205012305	5.7582872212795436e-05	0.008198314434791637							0.5257369913605489	0.396535645767799	5.865912947351283e-05	0.004010853050987624
	0.6205075078068797	0.3430712877336308	6.068219072554301e-05	0.011028940648952778							0.5244839411725913	0.39881769504962855	5.865912947351239e-05	0.004085597921814056
	0.6194338092453933	0.34747544900037397	5.758287221279617e-05	0.0102471673973995							0.5232308909846339	0.400426932238106	5.865912947351277e-05	0.004011581564042196
	0.6183776239603175	0.32017623072250373	5.7582872212796026e-05	0.011160736655565611							0.5219778407966763	0.39611699625666974	5.865912947351276e-05	0.004034375545943303
	0.6173214386752418	0.3950458231767805	5.758287221279617e-05	0.00814099064181631							0.5207247906087188	0.39784919250956574	5.8659129473512954e-05	0.004089837723658414
	0.616265253390166	0.38728100206977406	5.7582872212795965e-05	0.00634720317566434							0.5194717404207613	0.3965940477008984	5.865912947351268e-05	0.004135189084776729
	0.6152090681050904	0.34940177865551	5.758287221279552e-05	0.004888610687614893							0.5182186902328038	0.3935698744485118	5.86591294735127e-05	0.004041523623073549
	0.6141528828200146	0.38844515936110285	5.7582872212795334e-05	0.007068044759712239							0.5169656400448461	0.3898557330649862	5.8659129473512175e-05	0.003967531129552487
	0.6130441577057067	0.33913616150807635	6.28234218006769e-05	0.007465138075079047							0.5157125898568886	0.3881896554123553	5.865912947351268e-05	0.003953371266169885
	0.6119650704437863	0.3414893613783717	5.758287221279599e-05	0.008611783631634468							0.5144595396689311	0.3881929356222355	5.865912947351261e-05	0.003976718953770479
	0.6108671227303466	0.34600256422330045	6.334128223026343e-05	0.012298528428660686							0.5132064894809735	0.3871522326880241	5.8659129473512907e-05	0.003934679469903087
	0.609777258067558	0.28380481520331435	5.758287221279617e-05	0.012053427463312776							0.5119534392930161	0.3870887165910523	5.865912947351261e-05	0.003954269390907323
	0.6087062538562886	0.2512337772674404	6.05581595468641e-05	0.006977102838765341							0.5107003891050585	0.38343570108461117	5.865912947351268e-05	0.00405847743895576
	0.6076271665943681	0.24711190618632947	5.7582872212795436e-05	0.012237162995089316							0.509447338917101	0.3809445381259829	5.8659129473512175e-05	0.003852236214601818
	0.6065548152079903	0.2408061608863909	6.063570876489152e-05	0.006883459162499074							0.5081942887291434	0.3787260951814406	5.86591294735127e-05	0.003923104018605569
	0.6054770751211783	0.31802699997929146	5.758287221279606e-05	0.009703630402147603							0.5069412385411859	0.37899277804623516	5.865912947351268e-05	0.003789157258063179
	0.6044208898361026	0.338276140044195	5.758287221279599e-05	0.015054873116722897							0.5056881883532284	0.37725863253168596	5.865912947351297e-05	0.003979629978223705
	0.6033350666986396	0.30530381959100106	6.237456083976234e-05	0.012343859688986433							0.5044351381652709	0.3683431880610886	5.865912947351276e-05	0.003821257742166412
	0.6022330774598743	0.33210603919927484	5.758287221279617e-05	0.007166254202510909							0.5031820879773133	0.3736830435938615	5.8659129473512785e-05	0.00397948445764935
	0.6011768921747985	0.35493092155305195	5.7582872212795965e-05	0.012664330431470137							0.5019290377893559	0.3704575081683673	5.865912947351239e-05	0.0038924708932484386
	0.6001207068897229	0.3341405553140894	5.758287221279552e-05	0.005463195326453369							0.5006759876013983	0.36546068668049964	5.865912947351283e-05	0.003871473081057899
	0.5990645216046471	0.3274982532789982	5.7582872212795334e-05	0.006332017119805088							0.49942293741344085	0.3646501484035479	5.865912947351298e-05	0.0039211187569959585
	0.5980083363195715	0.32512825788637817	5.7582872212795436e-05	0.009541792148557379							0.4981698872254833	0.36829309229267176	5.8659129473513123e-05	0.0038525729244871356
	0.5969521510344956	0.2974438064894481	5.758287221279579e-05	0.009558566074256675							0.4969168370375258	0.36841226953653505	5.8659129473513123e-05	0.003848590766289183
	0.59589596574942	0.23744648782785063	5.758287221279586e-05	0.0092839489592413							0.49566378684956824	0.37015267863074436	5.865912947351298e-05	0.0038175993347132893
	0.5948397804643442	0.25113854795312623	5.758287221279563e-05	0.016243745454470673							0.49441073666161073	0.3708226863415102	5.865912947351283e-05	0.003932384242766091
	0.5937229722993853	0.29179129342474036	6.822452512269074e-05	0.012423145359131192							0.4931576864736531	0.3715950061130773	5.865912947351239e-05	0.0039442671294352295
	0.5925159034021558	0.27363445497999994	6.115460668358109e-05	0.009869816674404697							0.4919046362856957	0.36930399725101487	5.865912947351277e-05	0.003983844510461445
	0.5914193028638248	0.29786780881665414	6.252557585946957e-05	0.012426039626337279							0.49065158609773807	0.36330213829328745	5.865912947351276e-05	0.003851955195749135
	0.5903024946988659	0.33382901438539114	6.0137665761399735e-05	0.01111197129694767							0.48939853590978055	0.3574105734103127	5.8659129473512954e-05	0.003951636875381504
	0.5892193659116198	0.2850165398015088	5.758287221279567e-05	0.018335497154306338							0.48814548572182304	0.3621413935253874	5.865912947351268e-05	0.003989334990596886
	0.5881631806265442	0.27455726427554944	5.758287221279563e-05	0.014781660947767407							0.4868924355338655	0.34995989398631777	5.86591294735127e-05	0.003782767765310948
	0.5870611913877789	0.3166792449207233	6.352776008795943e-05	0.00797186983179738							0.48563938534590795	0.3511116637590632	5.8659129473512175e-05	0.0038398079883118024
	0.5859753682503158	0.3446578468251345	5.758287221279552e-05	0.013665152213175203							0.48438633515795043	0.3522191987563931	5.865912947351268e-05	0.0037848887703219687
	0.5848801148870932	0.351198786031303	6.34026505363108e-05	0.013652486239011883							0.4831332849699929	0.35648475069342367	5.865912947351261e-05	0.003840212533544182
	0.5826882609855394	0.26890207490345797	5.91289960581778e-05	0.005377918472985163							0.4818802347820353	0.34783079128728595	5.8659129473512907e-05	0.0038758251015707807
	0.5815997434978593	0.31666485332726696	5.7582872212796026e-05	0.010405705043402562							0.4806271845940779	0.34482771610675955	5.865912947351261e-05	0.003763596978913453
	0.5805260449363727	0.40086568493879143	6.0682190725543146e-05	0.02772143777544103							0.47937413440612037	0.3478728022192464	5.865912947351268e-05	0.003882704707722584
	0.5794496520246694	0.31406942818679007	5.758287221279579e-05	0.009711206133768866							0.47812108421816285	0.3416676557761757	5.8659129473512175e-05	0.0037102761736896167
	0.5783934667395936	0.3261593496828936	5.7582872212795436e-05	0.01191986235267269							0.4768680340302053	0.3421755647361356	5.86591294735127e-05	0.0038131255732540507
	0.5773372814545179	0.34089295582624846	5.7582872212795334e-05	0.011874372825814496							0.47561498384224776	0.3449113821041168	5.865912947351268e-05	0.0038245438925158933
	0.576259541367706	0.29872008341952727	6.0635708764891705e-05	0.009663714883087947							0.47436193365429025	0.3461936987760581	5.865912947351297e-05	0.003716197731143918
	0.5751871899813281	0.28161065211436564	5.758287221279599e-05	0.0027539329260929373							0.47310888346633273	0.33988904684091337	5.865912947351276e-05	0.003646901188675691
	0.5741310046962523	0.27402991667813514	5.758287221279567e-05	0.005976822038026671							0.4718558332783751	0.34144262454376306	5.8659129473512785e-05	0.003834465527126096
	0.5730748194111767	0.2922107980824484	5.758287221279563e-05	0.00765544180102881							0.4706027830904177	0.33980873171177345	5.865912947351239e-05	0.003950024127415712
	0.5720186341261008	0.32238781443948367	5.758287221279586e-05	0.012948623194201394							0.46934973290246007	0.3345030438588124	5.865912947351283e-05	0.00410022356439311
	0.5709624488410252	0.3740980793404745	5.758287221279579e-05	0.01199740586386102							0.46809668271450267	0.3413562276568009	5.865912947351298e-05	0.003970717590835758
	0.5699062635559493	0.4212551895098815	5.7582872212795436e-05	0.026880669144042923							0.46684363252654504	0.33806298371282406	5.8659129473513123e-05	0.0041516512796007906
	0.5688500782708737	0.34813396474271474	5.7582872212795334e-05	0.011312592127765123							0.46559058233858763	0.34123927042889673	5.8659129473513123e-05	0.0038105220473557953
	0.567793892985798	0.3269971650889612	5.758287221279552e-05	0.01340216233949893							0.46433753215063	0.3409743753790957	5.865912947351298e-05	0.0037073216252427417
	0.5667377077007223	0.4250729547586866	5.7582872212795965e-05	0.021486096246190276							0.4630844819626725	0.33403341456522206	5.865912947351283e-05	0.0038418263997641957
	0.565672092189887	0.4214433141865717	5.993415361849018e-05	0.017618271014405502							0.4618314317747149	0.3322868571106152	5.865912947351239e-05	0.0038333733672250574
	0.5645876162275324	0.4116086645577045	5.758287221279563e-05	0.018841080562777363							0.4605783815867575	0.3344636247542288	5.865912947351277e-05	0.0040890124600522545
	0.5635314309424566	0.3664458248078651	5.758287221279586e-05	0.020266791699919816							0.4593253313987999	0.32666650113132534	5.865912947351276e-05	0.003919591542705708
	0.5624752456573809	0.2827957753513262	5.758287221279579e-05	0.013468061662383622							0.45807228121084237	0.33432725782020534	5.8659129473512954e-05	0.003761265720201658
	0.5614190603723052	0.2986934858319252	5.7582872212795436e-05	0.008416792752561235							0.45681923102288485	0.32550717962918907	5.865912947351268e-05	0.003755575129667802
	0.5603628750872295	0.31227479287588417	5.7582872212795334e-05	0.014758799235323972							0.45556618083492734	0.32151300965410645	5.86591294735127e-05	0.0036295717080064927
	0.5593066898021537	0.3832175499712982	5.758287221279552e-05	0.021798460153999662							0.45431313064696977	0.32328945442112406	5.8659129473512175e-05	0.0038415226153088525
	0.558250504517078	0.33559838314042156	5.7582872212795965e-05	0.006684406779348							0.45306008045901225	0.31673247851599495	5.865912947351268e-05	0.0037803715666206274
	0.5571943192320022	0.3351603064296403	5.758287221279617e-05	0.017859299678749618							0.45180703027105473	0.31764214996881107	5.865912947351261e-05	0.0036144945421865563
	0.5561381339469266	0.3512515100732514	5.7582872212796026e-05	0.01849815769912867							0.4505539800830971	0.31353565251068727	5.8659129473512907e-05	0.0036704229651989694
	0.5550819486618508	0.3424633836919832	5.758287221279617e-05	0.01484124093461804							0.4493009298951397	0.31423920041752745	5.865912947351261e-05	0.003913149671721907
	0.5540257633767751	0.3372180641685784	5.7582872212795965e-05	0.013995972762196768							0.4480478797071822	0.3132629756628815	5.865912947351268e-05	0.004134030647103005
	0.5529695780916993	0.33184894902065304	5.758287221279552e-05	0.010689747032820765							0.44679482951922467	0.3160349651270888	5.8659129473512175e-05	0.003651264996669332
	0.5519133928066237	0.32452362413490454	5.7582872212795334e-05	0.014174336469105523							0.44554177933126704	0.3168544637579772	5.86591294735127e-05	0.003708584695237238
	0.550857207521548	0.27801643122048736	5.7582872212795436e-05	0.004647072210692188							0.4442887291433095	0.31156741102586794	5.865912947351268e-05	0.0041517859693935575
	0.5498010222364722	0.28268423745695404	5.758287221279579e-05	0.006899739326148266							0.443035678955352	0.31269715110004775	5.865912947351297e-05	0.0040141827288349445
	0.5487448369513965	0.2785203908900096	5.758287221279586e-05	0.005637328792374768							0.4417826287673945	0.30782447683428305	5.865912947351276e-05	0.0039936896303437
	0.5476886516663207	0.2873254664920044	5.758287221279563e-05	0.005986200125737071							0.4405295785794369	0.31063370505871407	5.8659129473512785e-05	0.0035896472781937095
	0.546632466381245	0.3274752397067939	5.758287221279567e-05	0.046452907121906396							0.4392765283914795	0.31205244743881405	5.865912947351239e-05	0.0035526715740770765
	0.5455762810961693	0.28186074322820226	5.758287221279599e-05	0.012038196954037019							0.438023478203522	0.3092348090959347	5.865912947351283e-05	0.0039893164398972294
	0.5445200958110935	0.28701231372536723	5.758287221279606e-05	0.00873149471945389							0.4367704280155645	0.31045632424563585	5.865912947351298e-05	0.00377197182348765
	0.5434639105260178	0.2907233890279927	5.758287221279579e-05	0.007922307798529147							0.43551737782760697	0.3054145020406449	5.8659129473513123e-05	0.0036766259276859946
	0.5424077252409422	0.26936847224943133	5.758287221279579e-05	0.008615308050034267							0.43426432763964945	0.2996589241154578	5.8659129473513123e-05	0.0035449712780800716
	0.5413515399558665	0.2629593924926535	5.758287221279606e-05	0.006408414870156151							0.4330112774516918	0.2869271418953424	5.865912947351298e-05	0.00425102006880477
	0.5402589809428608	0.2438614444686601	5.802188394691094e-05	0.002777466322442338							0.43175822726373425	0.29079137225129276	5.865912947351283e-05	0.003827547333633313
	0.5392014484826765	0.2531170413732339	5.758287221279563e-05	0.006530664023361023							0.43050517707577673	0.29724858216560296	5.865912947351239e-05	0.0037449842741063533
	0.5381452631976008	0.3242277412968674	5.758287221279567e-05	0.06889989283642917							0.4292521268878192	0.29779745148285763	5.8659129473512785e-05	0.003616246577176583
	0.537089077912525	0.2694226052674944	5.758287221279599e-05	0.010985119330520599							0.4279990766998617	0.2892998391170118	5.865912947351276e-05	0.004164876349755213
	0.5360328926274494	0.26606370832276977	5.758287221279606e-05	0.011832152878047626							0.4267460265119042	0.2904794272883348	5.8659129473512954e-05	0.00359875820829047
	0.5349767073423736	0.24955224332952072	5.758287221279579e-05	0.006868870107538384							0.42549297632394667	0.2892089085326893	5.865912947351268e-05	0.00446045875335477
	0.533920522057298	0.23251216011289483	5.758287221279579e-05	0.010104576552958332							0.42423992613598915	0.2808764786037581	5.86591294735127e-05	0.004258681430620637
	0.5328643367722222	0.2500668587967627	5.758287221279606e-05	0.009485912176708855							0.4229868759480315	0.2823537687818557	5.8659129473512175e-05	0.004417867192868324
	0.5317879438605188	0.26942812041311487	6.068219072554304e-05	0.009386884781579162							0.421733825760074	0.27884336274146665	5.865912947351268e-05	0.004433685619126858
	0.5307142452990323	0.26569375434160414	5.758287221279563e-05	0.0057998227979745845							0.4204807755721165	0.2754294052392968	5.865912947351261e-05	0.004329610597795758
	0.5296580600139565	0.3079984335287428	5.758287221279567e-05	0.00459070332889684							0.4192277253841589	0.28037068355619726	5.8659129473512907e-05	0.0038329287615470925
	0.5286018747288809	0.2904366465890833	5.758287221279599e-05	0.008021022366578714							0.4179746751962015	0.27524615180578055	5.865912947351261e-05	0.003574965915754511
	0.5275456894438051	0.2676153204691037	5.758287221279606e-05	0.007313137377789222							0.416721625008244	0.2606248809095973	5.865912947351268e-05	0.0049898658079953
	0.5264895041587294	0.2853331768274376	5.758287221279579e-05	0.004782162171077472							0.4154685748202865	0.2725922817005071	5.8659129473512175e-05	0.004264403015788073
	0.5254333188736537	0.27771056066099326	5.758287221279579e-05	0.005909660273522545							0.41421552463232886	0.2636285767518693	5.86591294735127e-05	0.005623401137360667
	0.5243771335885781	0.2808337431898562	5.758287221279606e-05	0.002852045423289577							0.41296247444437134	0.26056025895002805	5.865912947351268e-05	0.004494456064695835
	0.5233209483035023	0.28412982486125943	5.758287221279599e-05	0.002753808279524741							0.4117094242564138	0.2490521533733792	5.865912947351297e-05	0.004921059231419646
	0.5222647630184266	0.2791808946052821	5.758287221279567e-05	0.004974557848564415							0.4104563740684563	0.26443881737424474	5.865912947351276e-05	0.004186300373017756
	0.5212085777333508	0.28109559683431884	5.758287221279563e-05	0.004708872375485262							0.40920332388049874	0.24240653013186686	5.8659129473512785e-05	0.005770442407272073
	0.520152392448275	0.2796645792645918	5.758287221279586e-05	0.0038750945728948287							0.4079502736925413	0.24004334193788007	5.865912947351239e-05	0.005242238761736502
	0.5190962071631994	0.2846581809272228	5.758287221279579e-05	0.005253233165420793							0.40669722350458376	0.23884530402410586	5.865912947351283e-05	0.005215991393379177
	0.5180400218781236	0.282426618424859	5.758287221279659e-05	0.005885630333524203							0.4054441733166263	0.2370021043056346	5.865912947351298e-05	0.00578616056281426
	0.5169838365930479	0.2637709688150265	5.758287221279662e-05	0.006953460616315135							0.4041911231286688	0.2510711295032549	5.8659129473513123e-05	0.004852083582020002
	0.5159276513079722	0.2626456339494513	5.758287221279567e-05	0.002878518321824127							0.40293807294071127	0.23776435928849027	5.8659129473513123e-05	0.005306034872868679
	0.5148714660228965	0.2683355856129066	5.7582872212794996e-05	0.003257391118756541							0.40168502275275364	0.23119768190565787	5.865912947351298e-05	0.005314525572341642
	0.5138152807378208	0.2538698638318867	5.758287221279459e-05	0.004804323975324747							0.400431972564796	0.2441479192378428	5.865912947351283e-05	0.004967522333000142
	0.512759095452745	0.25844894399861035	5.758287221279446e-05	0.003353049132202327							0.3991789223768385	0.2529479013010182	5.865912947351239e-05	0.004170839017419383
	0.5117029101676693	0.2531692608891292	5.75828722127946e-05	0.003403166065341957							0.39792587218888104	0.2592760588184791	5.8659129473512785e-05	0.0046862642389451795
	0.5106467248825936	0.24971215837107255	5.7582872212794996e-05	0.004841174708362767							0.3966728220009235	0.2483249642200692	5.865912947351276e-05	0.005204765705302605
	0.5095905395975178	0.24670786607664855	5.758287221279567e-05	0.004127891875390343							0.395419771812966	0.2543344052834274	5.8659129473512954e-05	0.004207813649511213
	0.5085343543124421	0.24530974943826656	5.758287221279662e-05	0.005138705482995445							0.3941667216250085	0.25949400427565433	5.865912947351268e-05	0.0034464824609812695
	0.5074781690273663	0.2439840418434053	5.758287221279679e-05	0.004946212451292966							0.39291367143705097	0.2577096483178267	5.86591294735127e-05	0.004443915110193965
	0.5064004289405545	0.24370068426131147	6.063570876489144e-05	0.008840153186462096							0.39166062124909334	0.2348779502335565	5.8659129473512175e-05	0.0052118855022601765
	0.5053280775541766	0.2509880158453984	5.758287221279459e-05	0.00314271680323748							0.3904075710611358	0.2449331988960729	5.865912947351268e-05	0.0039017887170493884
	0.5042718922691007	0.2529849211934936	5.758287221279446e-05	0.003448974825290201							0.3891545208731783	0.2343713331461172	5.865912947351261e-05	0.0051732908249036424
	0.5032157069840251	0.25621744070882047	5.75828722127946e-05	0.002986702647843387							0.38790147068522074	0.23839916985879095	5.8659129473512907e-05	0.004542367787027113
	0.5021595216989493	0.24994598634944062	5.7582872212794996e-05	0.0038956646926164825							0.3866484204972633	0.2536894782925188	5.865912947351261e-05	0.004207434947553344
	0.5011033364138736	0.24799425763662186	5.758287221279567e-05	0.002780900332480515							0.38539537030930576	0.24784582276992084	5.865912947351268e-05	0.004509151333862011
	0.5000471511287978	0.24525234699552856	5.758287221279662e-05	0.0027806961905867227							0.3841423201213483	0.22925208450201962	5.8659129473512175e-05	0.004809954495910614
	0.49899096584372216	0.2428936480259161	5.758287221279679e-05	0.0044045493121886384							0.3828892699333907	0.23849286774521394	5.86591294735127e-05	0.004060748856349771
	0.49793478055864643	0.24820557584069064	5.7582872212796026e-05	0.0037119614221906762							0.38163621974543316	0.21061863436604059	5.865912947351268e-05	0.006675395293705132
	0.4968785952735708	0.25597615160457204	5.758287221279554e-05	0.0024985827646192543							0.38038316955747564	0.22853958947311231	5.865912947351297e-05	0.004529395803615637
	0.49582240998849497	0.25681969371553537	5.7582872212795314e-05	0.0026323243745994896							0.3791301193695181	0.22047066262392723	5.865912947351276e-05	0.006568783659300378
	0.49476622470341924	0.252976201037173	5.758287221279536e-05	0.0030579561042246963							0.3778770691815605	0.2123845034940254	5.8659129473512785e-05	0.005709863574456452
	0.4937100394183435	0.2497068694377332	5.758287221279567e-05	0.002881319108406991							0.3766240189936031	0.21417580711678344	5.865912947351239e-05	0.0063461364658283165
	0.4926538541332678	0.24906996593927871	5.758287221279625e-05	0.002415458644327023							0.3753709688056456	0.23274049178706938	5.865912947351283e-05	0.004991820461124174
	0.49159766884819206	0.24557989933820068	5.758287221279711e-05	0.0027730540000245954							0.37411791861768806	0.22892416985331196	5.865912947351298e-05	0.004589951196645383
	0.49054148356311633	0.23627525138898578	5.758287221279711e-05	0.004538069987774536							0.37286486842973054	0.22940667871641493	5.8659129473513123e-05	0.004244579849168033
	0.4894852982780407	0.24835265629827766	5.758287221279625e-05	0.0026715831769954144							0.37161181824177303	0.2288438239526948	5.8659129473513123e-05	0.0040013475044878045
	0.488429112992965	0.24427977553451297	5.758287221279567e-05	0.0023573062607428687							0.37035876805381546	0.20363242955224833	5.865912947351298e-05	0.007093224343400406
	0.4873729277078892	0.24101000361395267	5.758287221279536e-05	0.0023302525227408013							0.36910571786585783	0.20514360849111218	5.865912947351283e-05	0.005830123746581731
	0.4863167424228134	0.24174814436383302	5.7582872212795314e-05	0.0025072650611959613							0.3678526676779003	0.19187356459492275	5.865912947351239e-05	0.005829796404367176
	0.4852605571377377	0.24681982330654204	5.758287221279554e-05	0.00259420338020085							0.3665996174899428	0.20181397194536443	5.8659129473512785e-05	0.006750486088280521
	0.48420437185266196	0.24473127358038663	5.758287221279604e-05	0.0024030162678052107							0.3653465673019853	0.2145029600928197	5.865912947351276e-05	0.005457279785705243
	0.4831481865675863	0.25149807623575327	5.75828722127968e-05	0.0029908414156515372							0.36409351711402776	0.2233696335568591	5.8659129473512954e-05	0.004392425405400821
	0.48209200128251056	0.25301713968703166	5.758287221279662e-05	0.0025086068682818137							0.3628404669260703	0.2101897886849895	5.865912947351268e-05	0.004649656259043637
	0.48103581599743483	0.24777379387632953	5.758287221279567e-05	0.002951923563883038							0.3615874167381128	0.21251234528560153	5.86591294735127e-05	0.005236514427683985
	0.4799796307123591	0.2514892679697856	5.7582872212794996e-05	0.0029433492138604034							0.36033436655015516	0.19193310446649092	5.8659129473512175e-05	0.006068867321262354
	0.4789234454272835	0.2551965831290984	5.758287221279459e-05	0.0030977279118457653							0.35908131636219764	0.2077274708253125	5.865912947351268e-05	0.005422811136652558
	0.47786726014220765	0.24401782312723827	5.758287221279446e-05	0.003696370378104638							0.35782826617424013	0.22032972948022592	5.865912947351261e-05	0.004021984527644695
	0.4768110748571319	0.24657517128905188	5.75828722127946e-05	0.002779650936604651							0.3565752159862825	0.24089724656291167	5.8659129473512907e-05	0.005311998007251767
	0.4757548895720562	0.24391570334434384	5.7582872212794996e-05	0.0029945305884821662							0.3553221657983251	0.23410974635335868	5.865912947351261e-05	0.00471536486336796
	0.47469870428698047	0.24605639099511686	5.758287221279567e-05	0.002991077910231432							0.3540691156103676	0.21692742204878623	5.865912947351268e-05	0.00424485607984694
	0.47364251900190474	0.2419468239255945	5.758287221279662e-05	0.003143454744073094							0.35281606542241006	0.21621570792278022	5.8659129473512175e-05	0.003914358106744728
	0.472586333716829	0.23749528654114305	5.758287221279679e-05	0.0033723391315901067							0.3515630152344525	0.21364169332598515	5.86591294735127e-05	0.004191203302696256
	0.4715301484317533	0.23099926565785572	5.7582872212796026e-05	0.005504279654755164							0.350309965046495	0.20002650889508003	5.865912947351268e-05	0.006165147057388932
	0.47047396314667767	0.23370946318295147	5.758287221279554e-05	0.003274517620493861							0.34905691485853746	0.2098582507308649	5.865912947351297e-05	0.00560190533482149
	0.4694177778616018	0.2306598021967179	5.7582872212795314e-05	0.0030741453420762097							0.34780386467057994	0.21998467894532958	5.865912947351276e-05	0.005606726793932615
	0.4683615925765261	0.23938857481263748	5.758287221279536e-05	0.003557334504450259							0.3465508144826223	0.22535842790939967	5.8659129473512785e-05	0.005535998487528809
	0.46730540729145037	0.211737316416816	5.758287221279567e-05	0.00678505926820357							0.3452977642946649	0.20752172752284095	5.865912947351239e-05	0.005960751758980027
	0.46624922200637464	0.19831146534488242	5.758287221279625e-05	0.007637913900238115							0.3440447141067074	0.20036046429935697	5.865912947351283e-05	0.005280596458430718
	0.4651620516938031	0.21360636275832576	5.943023166515488e-05	0.021471939050349133							0.34278819286559764	0.2057344111902771	5.954828502826337e-05	0.0048147469383780115
	0.4640991305331848	0.24226286786951406	5.758287221279679e-05	0.009586020965565564							0.34150563872584605	0.19010333367588872	5.865912947351298e-05	0.006723947340617061
	0.4630429452481091	0.24238104775904343	5.7582872212796026e-05	0.0031289431493107087							0.3401892418178602	0.21146295101603632	5.934678207603103e-05	0.0059184643351362
	0.46198675996303346	0.2450867944825405	5.758287221279554e-05	0.004542296627964711							0.3389335883400385	0.18338867911850235	5.865912947351268e-05	0.0066074701394466225
	0.4609305746779576	0.23510472079327202	5.7582872212795314e-05	0.0030937076193967026							0.337680538152081	0.1893340762131201	5.86591294735127e-05	0.005655182699017593
	0.4598743893928819	0.23765265525118945	5.758287221279536e-05	0.003210666799103015							0.33642748796412336	0.19772679327998763	5.8659129473512175e-05	0.005195405172648392
	0.45881820410780616	0.23636896441307617	5.758287221279567e-05	0.00418359410822971							0.33517443777616585	0.1913948309466851	5.865912947351268e-05	0.0072983934996521975
	0.45776201882273043	0.2292870480578289	5.758287221279625e-05	0.003192365890301717							0.33392138758820833	0.19138431191772634	5.865912947351261e-05	0.004998082734306136
	0.4567058335376547	0.22582399784570165	5.758287221279711e-05	0.0035086480313822046							0.33266833740025076	0.20235915786421582	5.8659129473512907e-05	0.005094427073331866
	0.455649648252579	0.2332961720760826	5.758287221279711e-05	0.004121802959262416							0.33141528721229335	0.2080251313608622	5.865912947351261e-05	0.004459537888123836
	0.45459346296750336	0.22203446749332661	5.758287221279625e-05	0.003422894502668428							0.33016223702433584	0.20605309199794222	5.865912947351268e-05	0.004761002644375335
	0.45353727768242763	0.2216701454405366	5.758287221279567e-05	0.003422673752060336							0.3288866249908888	0.21385688072512826	6.067961930815083e-05	0.006291367518270316
	0.4524810923973519	0.22081453825307473	5.758287221279536e-05	0.0033632841104416643							0.3276231616434745	0.20876838658783417	5.865912947351297e-05	0.004867351388134098
	0.45142490711227606	0.21765331757394762	5.7582872212795314e-05	0.0033914956059020564							0.326370111455517	0.20273996823105067	5.865912947351276e-05	0.0050822208858028435
	0.45036872182720034	0.21233034754010693	5.758287221279554e-05	0.0038677942239074593							0.32508842507905344	0.19386148583961543	5.9736172444481456e-05	0.004673470168206954
	0.4493125365421246	0.20664551520637853	5.758287221279604e-05	0.0038416999378826757							0.32383103607465574	0.18141891331334956	5.865912947351298e-05	0.004616855327599289
	0.448256351257049	0.21109106179660947	5.75828722127968e-05	0.003302853998613795							0.3225779858866982	0.17729228283189388	5.8659129473513123e-05	0.004415074409596481
	0.44720016597197315	0.20907754792888322	5.758287221279661e-05	0.004033365354409592							0.3213249356987407	0.179651138278365	5.8659129473513123e-05	0.004435270433356706
	0.44614398068689753	0.20842740369036822	5.758287221279567e-05	0.003472215008654944							0.3200718855107831	0.17418315404329737	5.865912947351298e-05	0.004628292465247361
	0.4450877954018218	0.21583296201455518	5.7582872212794996e-05	0.0033972888601917026							0.31881883532282546	0.1784639884752314	5.865912947351283e-05	0.004695857754538197
	0.4440316101167462	0.20730344946144816	5.758287221279459e-05	0.002924246119751304							0.31756578513486794	0.17935912567869372	5.865912947351239e-05	0.004392714498151443
	0.44297542483167035	0.21240207851323178	5.758287221279446e-05	0.00346311445544039							0.3163127349469105	0.17977134296644848	5.8659129473512785e-05	0.0045315695521459
	0.4419192395465946	0.20688094239662638	5.75828722127946e-05	0.0036519043060884594							0.31505968475895296	0.17718298142310876	5.865912947351276e-05	0.0048222945002874594
	0.4408630542615189	0.21307111340622362	5.7582872212794996e-05	0.00382438567884393							0.31380663457099545	0.17367046653456117	5.8659129473512954e-05	0.0042613061962935095
	0.4398028274511176	0.2113113667419649	5.879425582516691e-05	0.004630181483863679							0.31255358438303793	0.16801543597793092	5.865912947351268e-05	0.0042631939823476375
	0.4386671588346396	0.2156260124853931	6.648707412474942e-05	0.005374808286763843							0.3113005341950804	0.16742759422293038	5.86591294735127e-05	0.004398461996644255
	0.4375058938910997	0.1921959075635905	5.758287221279567e-05	0.004839065400557117							0.3100474840071228	0.16358857034132546	5.8659129473512175e-05	0.004190776850311167
	0.43644970860602395	0.20254314064319973	5.758287221279536e-05	0.004670092127178172							0.30879443381916527	0.15837483405526637	5.865912947351268e-05	0.0040137155512118125
	0.4353935233209481	0.204256675555631	5.7582872212795314e-05	0.0041758381335216576							0.30754138363120775	0.15525707067586708	5.865912947351261e-05	0.004383314195740482
	0.4343373380358725	0.1932871342115842	5.758287221279554e-05	0.003926229954311738							0.3062883334432502	0.16227275510896494	5.8659129473512907e-05	0.004092021237044999
	0.43328115275079665	0.20041717650467997	5.758287221279604e-05	0.0041123803822352405							0.3050352832552927	0.159486690122663	5.865912947351261e-05	0.004132751167547312
	0.43222496746572103	0.19975706980707514	5.75828722127968e-05	0.0038574604120361687							0.3037822330673352	0.15352127301359378	5.865912947351268e-05	0.0038565797843053166
	0.4311687821806452	0.19903108287621846	5.758287221279661e-05	0.004068347067717543							0.30252918287937774	0.16182483361713448	5.8659129473512175e-05	0.004179065116285396
	0.4301125968955696	0.19993904413604718	5.758287221279567e-05	0.0032991402532927907							0.3012761326914201	0.1604616773989666	5.86591294735127e-05	0.003988047460275351
	0.4290564116104938	0.20743239795858995	5.7582872212794996e-05	0.0039073374680634095							0.3000230825034626	0.15908947647696803	5.865912947351268e-05	0.004112006461670313
	0.4280002263254182	0.2036153949476269	5.758287221279459e-05	0.004112552472881756							0.2987700323155051	0.15292650569827787	5.865912947351297e-05	0.003710862828621786
	0.42694404104034234	0.20734754888164178	5.758287221279446e-05	0.004363842429387362							0.29751698212754757	0.1495448952822802	5.865912947351276e-05	0.004639084268408243
	0.4258878557552666	0.19969929200426717	5.75828722127946e-05	0.00421100277963119							0.29626393193958994	0.15139399936931514	5.8659129473512785e-05	0.0044659724414502205
	0.4248316704701909	0.20408417829979703	5.7582872212794996e-05	0.005379748494535211							0.29501088175163254	0.14391467098468558	5.865912947351239e-05	0.0050820621836842345
	0.42377548518511515	0.19524150623179395	5.758287221279567e-05	0.00475151360713779							0.293757831563675	0.14766824882261545	5.865912947351283e-05	0.005322641865990503
	0.4227192999000393	0.19684371790459104	5.758287221279661e-05	0.00419996111345847							0.29250478137571745	0.14030319600341914	5.865912947351298e-05	0.0062336501395919355
	0.4216631146149637	0.1949652181629234	5.758287221279679e-05	0.004620741993233043							0.29125173118776	0.1447886082323117	5.8659129473513123e-05	0.005363567323594241
	0.42060692932988797	0.1914738233578514	5.7582872212796026e-05	0.004179523194379383							0.28999868099980247	0.14434019538166878	5.8659129473513123e-05	0.005729418382310613
	0.41955074404481224	0.19298691364875245	5.758287221279554e-05	0.005469891674091011							0.2887456308118449	0.14973783406393049	5.865912947351298e-05	0.006212185538646473
	0.4184945587597365	0.1992910290322175	5.7582872212795314e-05	0.004753941556874322							0.2874839029910068	0.14463631022512574	6.0475496385692315e-05	0.006443949758909252
	0.4174383734746608	0.187920017125939	5.758287221279536e-05	0.003787793900874538							0.28620655543098356	0.13684900443645376	5.865912947351276e-05	0.0069343581627984985
	0.41638218818958506	0.18879201537932389	5.758287221279567e-05	0.004327467723211705							0.28495350524302593	0.13838415659683703	5.865912947351297e-05	0.00611351176423655
	0.41532600290450933	0.1848391079631224	5.758287221279625e-05	0.004458916777869546							0.2837004550550685	0.1357401758432656	5.865912947351268e-05	0.006192568296926281
	0.4142698176194337	0.18818233869158296	5.758287221279711e-05	0.004856809112637924							0.282447404867111	0.14672012021466757	5.86591294735127e-05	0.005920167950364065
	0.41321363233435787	0.1887890406430853	5.758287221279711e-05	0.005402928986107001							0.2811943546791534	0.1400900488251635	5.8659129473512175e-05	0.004349775163713577
	0.41215744704928214	0.18564746299507712	5.758287221279625e-05	0.005006029829878212							0.2799413044911959	0.15911877010068023	5.865912947351268e-05	0.004637025250956246
	0.4111012617642064	0.18728124266313367	5.758287221279567e-05	0.005150390920586226							0.27868825430323846	0.14886178914605555	5.86591294735126e-05	0.005561956931651496
	0.4100450764791308	0.177595776991443	5.758287221279536e-05	0.004045545483922722							0.2774352041152809	0.13892296533605694	5.86591294735129e-05	0.005747425532905774
	0.40898889119405496	0.17665180806427272	5.7582872212795314e-05	0.004288907544488882							0.27618215392732326	0.13817217029661458	5.865912947351261e-05	0.005581327035470331
	0.40793270590897923	0.17691468595948462	5.758287221279554e-05	0.00418111293202897							0.27492910373936585	0.14396342703962609	5.865912947351268e-05	0.005648256105870069
	0.4068765206239036	0.18018427779737925	5.7582872212796026e-05	0.005127109024249534							0.2736760535514081	0.13017681625034064	5.8659129473512175e-05	0.005480401445441865
	0.4058203353388279	0.17777925734996775	5.75828722127968e-05	0.004175936614057412							0.2724230033634507	0.12806794025778367	5.86591294735127e-05	0.004619611721569589
	0.40476415005375205	0.17640783637605012	5.758287221279661e-05	0.0038048001809813867							0.2711699531754933	0.13684444729343614	5.865912947351268e-05	0.005060037048640697
	0.40370796476867643	0.18159839561854324	5.758287221279567e-05	0.0038755428926232475							0.2699169029875356	0.12084466485567802	5.865912947351297e-05	0.004328300472732941
	0.4026517794836007	0.17596949984229282	5.7582872212794996e-05	0.0043122054229338							0.2686638527995784	0.1342423660410899	5.865912947351275e-05	0.004153485595179935
	0.4015955941985251	0.17035097534595114	5.758287221279459e-05	0.003443800888486159							0.2673839019496908	0.1291239352529702	6.0071602440605426e-05	0.004370719454194394
	0.40053940891344925	0.1779754035251984	5.758287221279446e-05	0.004338115556564728							0.2661247774187168	0.13788416076879553	5.865912947351298e-05	0.0039854908719698535
	0.3994832236283735	0.16780012349922016	5.75828722127946e-05	0.003533313525332078							0.26487172723075925	0.12073578741669257	5.8659129473513123e-05	0.005312531449932025
	0.3984270383432978	0.17114542804846783	5.7582872212794996e-05	0.0038582069515501294							0.2636186770428019	0.12645871351948001	5.8659129473513123e-05	0.003638933801501961
	0.39737085305822206	0.1772573415465121	5.758287221279567e-05	0.003480343132178961							0.2623656268548443	0.12242618448209067	5.865912947351298e-05	0.004081120799713721
	0.39631466777314645	0.16649728107198433	5.758287221279661e-05	0.003415643520439939							0.2611125766668867	0.1185470209471913	5.865912947351283e-05	0.004265593442593458
	0.3952584824880706	0.16332189672577346	5.758287221279679e-05	0.003191872013615386							0.2598595264789293	0.1145794532260992	5.865912947351239e-05	0.004592940365915361
	0.3942022972029949	0.16365054385602495	5.7582872212796026e-05	0.0032573523432408848							0.2586064762909718	0.12317749974297786	5.865912947351277e-05	0.0036374444516102454
	0.39314611191791915	0.1711032537187094	5.758287221279554e-05	0.004472305004451214							0.25735342610301415	0.12098711787295653	5.865912947351276e-05	0.0035150651242137642
	0.39208992663284353	0.16445640686621002	5.7582872212795314e-05	0.003454963288740378							0.2561003759150566	0.11588776141847199	5.865912947351297e-05	0.0032353653559974815
	0.3910337413477677	0.16240902558555337	5.758287221279536e-05	0.003317108610730481							0.2548473257270991	0.13657428647810493	5.865912947351268e-05	0.003367425010203079
	0.38997755606269197	0.16548466554622848	5.758287221279567e-05	0.004760276313237442							0.25359427553914143	0.14111505323377846	5.86591294735127e-05	0.0036027797595930204
	0.38892137077761635	0.16406610148616566	5.758287221279625e-05	0.0038226178153103							0.25234122535118403	0.13999494800801157	5.8659129473512175e-05	0.003469056296081585
	0.3878651854925406	0.15851799118112445	5.758287221279711e-05	0.004410244706984681							0.2510881751632265	0.1379908634695209	5.865912947351268e-05	0.004273158922494926
	0.38575281492238905	0.14986692630432727	5.758287221279625e-05	0.003384840386861532							0.24983512497526889	0.13836420933665056	5.865912947351261e-05	0.0032343836610369964
	0.38469662963731344	0.1538818015321313	5.758287221279567e-05	0.0043385092054015586							0.24858207478731148	0.13509968801741573	5.86591294735129e-05	0.004067658265293766
	0.3836404443522377	0.15215290225065436	5.758287221279536e-05	0.004473259587243051							0.24732902459935388	0.13649999384983233	5.865912947351261e-05	0.0036300153989372247
	0.38258425906716187	0.15632691964253562	5.7582872212795314e-05	0.0038821616098109967							0.24607597441139645	0.12986880127220174	5.865912947351268e-05	0.002827230235411578
	0.3815280737820862	0.1549324560713797	5.758287221279554e-05	0.004009056303659436							0.24482292422343876	0.12238829781621706	5.8659129473512175e-05	0.002809174531477366
	0.38047188849701047	0.1459359986011139	5.7582872212796026e-05	0.003965985225785489							0.24356987403548133	0.12947504414254798	5.86591294735127e-05	0.003082442470504234
	0.37941570321193474	0.14692277135963147	5.75828722127968e-05	0.0042665914020934585							0.24231682384752382	0.12658681447027495	5.865912947351268e-05	0.0026777884298421683
	0.3783595179268589	0.14214424779338658	5.758287221279661e-05	0.003733347409357179							0.24106377365956622	0.12641003144803734	5.865912947351297e-05	0.003345228788260664
	0.3773033326417833	0.1482287239655812	5.758287221279567e-05	0.004194855942483138							0.23980812018174466	0.1306233560650895	5.93467820760308e-05	0.0037995473634884905
	0.37624714735670756	0.14655586792617162	5.7582872212794996e-05	0.004402600870731175							0.23852469827870507	0.12487015054752003	5.865912947351283e-05	0.003508255836058843
	0.37519096207163183	0.14857924431950473	5.75828722127946e-05	0.004082049318244803							0.23727164809074763	0.12066876610914322	5.865912947351298e-05	0.004149048507569627
	0.3741347767865561	0.1399398351381399	5.758287221279446e-05	0.003054862173210095							0.23601859790278984	0.1273147489276885	5.8659129473513123e-05	0.004241850944582349
	0.37307859150148037	0.1509906731462094	5.75828722127946e-05	0.004618200703299872							0.23476554771483252	0.1204128146053881	5.8659129473513123e-05	0.003489321799039292
	0.37202240621640464	0.15140433119346045	5.7582872212794996e-05	0.00463811611087503							0.23351249752687492	0.12487580407463685	5.865912947351298e-05	0.0041780181299330655
	0.3709662209313289	0.15079615113062686	5.758287221279567e-05	0.0045245681342903285							0.23225424075918888	0.1137927823176189	5.991057242514388e-05	0.004318993752961588
	0.3699100356462533	0.14585382792739313	5.758287221279661e-05	0.005123922639427599							0.23097342214601377	0.11364392971709034	5.865912947351276e-05	0.004887333801019285
	0.36885385036117746	0.13827510504928417	5.758287221279679e-05	0.004312027338692185							0.22972037195805597	0.1269156450296573	5.865912947351297e-05	0.0032485585751768687
	0.36779766507610173	0.13029610153933038	5.7582872212796026e-05	0.003379647063518754							0.22846732177009874	0.12174536335537767	5.865912947351268e-05	0.003641842972918527
	0.366741479791026	0.1275420198587385	5.758287221279554e-05	0.0026076619571540624							0.22721427158214086	0.1212012714135324	5.86591294735127e-05	0.003079095843461378
	0.3656852945059504	0.1246641400371474	5.7582872212795314e-05	0.002992193179706724							0.22596122139418343	0.12511902639865793	5.8659129473512175e-05	0.0037896368525562993
	0.36462910922087455	0.12852005315364928	5.758287221279536e-05	0.003406735571625012							0.2247081712062259	0.12526780702640908	5.865912947351268e-05	0.0037418035480294458
	0.3635729239357988	0.13334594462880045	5.758287221279567e-05	0.0035968628864016536							0.223451649965116	0.1080523109978276	5.9548285028262995e-05	0.005163141734962331
	0.3625167386507232	0.1305528017699023	5.758287221279625e-05	0.003911391950349323							0.22216909582536468	0.11173160893031125	5.865912947351268e-05	0.004389784307741136
	0.3614605533656475	0.12898519089496024	5.758287221279711e-05	0.003846859218422744							0.22091604563740697	0.10938105059582368	5.8659129473512175e-05	0.002751742799909214
	0.36040436808057164	0.13217164657608507	5.758287221279711e-05	0.004333795790017406							0.21966299544944973	0.111698995070501	5.86591294735127e-05	0.0033021529727329814
	0.3593481827954959	0.12827045021169436	5.758287221279625e-05	0.003710917168712456							0.21840994526149204	0.1167278890850068	5.865912947351268e-05	0.0033995547181629084
	0.3582919975104203	0.12740362910671246	5.758287221279567e-05	0.0036174968943442874							0.2171568950735346	0.107598522815225	5.865912947351297e-05	0.00331052207368095
	0.35723581222534456	0.12482590880578166	5.758287221279536e-05	0.0034488746069123283							0.215903844885577	0.09775116158482587	5.865912947351276e-05	0.002855561709632904
	0.3561796269402687	0.1283452732148915	5.7582872212795314e-05	0.004078291650358768							0.2146507946976194	0.10370198232773988	5.8659129473512785e-05	0.0036593688028083273
	0.3551234416551931	0.12166921149667005	5.758287221279554e-05	0.003692399447013601							0.21339774450966217	0.10911050275673237	5.865912947351239e-05	0.003387013082632396
	0.3540672563701174	0.12553116996175256	5.7582872212796026e-05	0.003292588430781783							0.2121446943217043	0.10573396083035548	5.865912947351283e-05	0.0027493333983017697
	0.35301107108504165	0.12158294052549734	5.75828722127968e-05	0.0032715009671752324							0.21089164413374706	0.09957638758974427	5.865912947351298e-05	0.003756895935786675
	0.3519548857999658	0.12885230789171143	5.758287221279661e-05	0.003731413770423285							0.20963425512934902	0.10724363858706958	5.973617244448111e-05	0.004418697415335777
	0.3508987005148901	0.13036097585169526	5.758287221279567e-05	0.0037667644004628375							0.20835256875288552	0.10069106136208113	5.865912947351283e-05	0.003491597251970962
	0.34984251522981447	0.13358208224085297	5.7582872212794996e-05	0.004553320061590441							0.20709951856492811	0.099191907991779	5.865912947351239e-05	0.004028304337083057
	0.34878632994473885	0.12814679858911335	5.758287221279459e-05	0.0041547779065751874							0.2058464683769704	0.10213307676201527	5.8659129473512785e-05	0.004062953547472732
	0.347730144659663	0.12290157334389314	5.758287221279446e-05	0.003822419271612974							0.204593418189013	0.10213651193293118	5.865912947351276e-05	0.003779275409621025
	0.34561777408951155	0.11814962499953607	5.7582872212794996e-05	0.0045075284233725196							0.20334036800105537	0.09749465121571947	5.865912947351297e-05	0.004033377750244153
	0.3445615888044358	0.12023222541400293	5.758287221279567e-05	0.005066998834826807							0.20208731781309816	0.09974720806287121	5.865912947351268e-05	0.005077024826559215
	0.3435054035193602	0.125230697896718	5.758287221279661e-05	0.005434131727345578							0.19958121743718304	0.11069849566699899	5.865912947351219e-05	0.004107834876195473
	0.34244921823428426	0.12511876830068952	5.758287221279679e-05	0.005257890314394079							0.19832816724922533	0.10100811924229865	5.865912947351268e-05	0.005044251332441887
	0.34139303294920864	0.11913044319485201	5.7582872212796026e-05	0.004243243184054478							0.1970751170612679	0.1050364888814223	5.86591294735126e-05	0.004245759676925275
	0.340336847664133	0.1275106829489519	5.758287221279554e-05	0.0051199542981504925							0.1958220668733103	0.10217947340093106	5.86591294735129e-05	0.0033103518899843813
	0.3392806623790573	0.1218341848804204	5.7582872212795314e-05	0.004099636220004514							0.1945690166853527	0.08666650858975586	5.865912947351261e-05	0.0027909622480826496
	0.3382123525180049	0.12035694920249937	6.030933195292332e-05	0.0037329860856297496							0.19331596649739527	0.08651376362821771	5.865912947351268e-05	0.002979759263431323
	0.33713057090586734	0.112284939906402	5.7582872212794996e-05	0.003108834901608744							0.1920629163094376	0.08556179979052914	5.8659129473512175e-05	0.0034714853260054174
	0.3360743856207916	0.11670297026372808	5.758287221279567e-05	0.0036001407952950346							0.19080986612148035	0.08556061040895489	5.86591294735127e-05	0.0035424344778840562
	0.33501820033571594	0.11309066154368716	5.758287221279661e-05	0.003061284351804194							0.18955681593352264	0.08410181527596586	5.865912947351268e-05	0.0031824953465175165
	0.33396201505064005	0.11575555578211051	5.758287221279679e-05	0.003296423614624466							0.18829508811268458	0.09301601968927534	6.047549638569189e-05	0.003912771970817923
	0.33290582976556443	0.11754546770503972	5.7582872212796026e-05	0.004582579441368031							0.1870177405526614	0.08695686052469738	5.865912947351239e-05	0.004368421602675642
	0.33184964448048876	0.11478067054700149	5.758287221279554e-05	0.00462849764128414							0.1857646903647039	0.09251699773347781	5.865912947351283e-05	0.00421716747953121
	0.33079345919541303	0.11268445126544938	5.7582872212795314e-05	0.004046967984824392							0.1832585899887887	0.09260913423021241	5.8659129473513123e-05	0.004942083091758833
	0.3297372739103372	0.11346029822962118	5.758287221279536e-05	0.004162288799438781							0.18200553980083145	0.08591059629116658	5.8659129473513123e-05	0.003949344459384001
	0.32868108862526146	0.11592417287405272	5.758287221279567e-05	0.0035742716758054636							0.18075248961287355	0.08199444892646347	5.865912947351298e-05	0.0028964788333226336
	0.3276114315891006	0.11056114610837658	6.044942350510209e-05	0.004530310432354562							0.17949943942491633	0.08253641688036055	5.865912947351283e-05	0.002592768119228056
	0.32653099715207173	0.11961800403470323	5.758287221279661e-05	0.006590718424245667							0.1782463892369587	0.08284739285183816	5.865912947351239e-05	0.003191472594661237
	0.3254586457656936	0.11090983558956556	6.0635708764892084e-05	0.004911027314278176							0.1769907357591369	0.08119890820874417	5.9346782076030866e-05	0.00327414024388202
	0.3243809056788818	0.10785460054369993	5.7582872212794996e-05	0.003994989655412678							0.1757073138560974	0.0916893242351922	5.865912947351268e-05	0.004006721460433582
	0.32332472039380616	0.1089303898274669	5.758287221279459e-05	0.004200227449876948							0.17445426366813968	0.08266396951177418	5.86591294735127e-05	0.0029322685057404743
	0.3222685351087303	0.11092704965037407	5.758287221279446e-05	0.005193550607413364							0.17320121348018244	0.09248006886711771	5.865912947351219e-05	0.0042543075832565565
	0.3212123498236546	0.1062183852038587	5.75828722127946e-05	0.005403501093611036							0.17066821244233737	0.07782199745230454	6.0071602440604647e-05	0.002833263523511352
	0.32015616453857887	0.10689947165019112	5.7582872212794996e-05	0.0044266692780790175							0.16807533573761646	0.09332418220295657	6.200649762026829e-05	0.006433759370187271
	0.31909997925350314	0.10505144145895105	5.758287221279567e-05	0.004597180882742339							0.16679538488772888	0.09210154307244461	6.047549638569189e-05	0.00526349555116127
	0.3180437939684275	0.10390933123518123	5.758287221279661e-05	0.003552217570480129							0.1655180373277061	0.08388303235960223	5.8659129473513123e-05	0.004650675391399074
	0.3169822199829176	0.10864778591849034	5.912899605817804e-05	0.0039210956006198935							0.1642389542411067	0.07268351751285843	6.021936974709955e-05	0.002818653584861481
	0.31589370249523757	0.10040005044725957	5.7582872212794996e-05	0.003663971317507456							0.16297809418355663	0.06830913921138243	5.890236118502767e-05	0.002569252787975749
	0.31483751721016195	0.09672182650335746	5.758287221279459e-05	0.003578104675283261							0.16169293675394072	0.06889828243142426	5.8659129473512026e-05	0.0030440313250130425
	0.3137813319250861	0.09601820931731282	5.758287221279446e-05	0.002840289720336558							0.16043988656598301	0.06934516337823511	5.865912947351228e-05	0.0043349615257833206
	0.3127211051146848	0.0941531908406866	5.879425582516584e-05	0.002653738385651846							0.1591868363780257	0.07452465522129026	5.8659129473512907e-05	0.0038705961010265387
	0.31057505516682055	0.09960594797073383	5.75828722127968e-05	0.0035601146936215184							0.157933786190068	0.05776516845823934	5.8659129473512934e-05	0.0022087519915832353
	0.3095188698817447	0.0962466922869518	5.758287221279661e-05	0.0028214317371371184							0.1566807360021107	0.0634179088953011	5.865912947351335e-05	0.0031364589929520595
	0.308462684596669	0.09685602904022221	5.758287221279567e-05	0.002902690136055335							0.15539557857249495	0.060697567532356625	5.890236118502732e-05	0.0021931411019083633
	0.30740649931159336	0.10192766068490834	5.7582872212794996e-05	0.004274585791355438							0.15414166062124923	0.05779184503151269	5.86591294735129e-05	0.003003146186714813
	0.30635031402651774	0.09794329198877706	5.758287221279459e-05	0.0025688896585240703							0.1528886104332919	0.059036944930810006	5.865912947351228e-05	0.004866182158466803
	0.3052941287414419	0.0944924068207442	5.758287221279446e-05	0.004066693229171236							0.1516060562935404	0.05982582760949655	5.954828502826315e-05	0.004307747132245793
	0.3042379434563662	0.09978406239116644	5.75828722127946e-05	0.003313510921748576							0.15031829557406046	0.06017337744820009	6.467832052872851e-05	0.003388462170697415
	0.3021255728862147	0.09669918381649067	5.758287221279567e-05	0.004759616875628423							0.14880665192626125	0.06074734422620849	6.451757773738435e-05	0.0060014431441157805
	0.30106130455048796	0.10725798418227955	5.969846983644348e-05	0.00541448236967065							0.1444079598190887	0.06964560467174088	9.12110054991873e-05	0.007213558394105308
	0.29997548141302477	0.09836825705852927	5.758287221279567e-05	0.0037076168327713744							0.14253879769660946	0.0700114159244631	7.410536969259965e-05	0.006224919798414937
	0.29786311084287354	0.09380983408725029	5.758287221279459e-05	0.003733950433912211							0.13300468245070263	0.04268772518607558	5.865912947351323e-05	0.0013073414383240587
	0.2968069255577977	0.10470165803732856	5.758287221279446e-05	0.005661308440954125							0.1317516322627453	0.042835195138117635	5.865912947351353e-05	0.0013287815849259534
	0.2957399628718538	0.08912095306372518	6.013766576139913e-05	0.002905955669703607							0.1304716814128578	0.04351124920445543	6.007160244060555e-05	0.0015198691927441384
	0.2946406679833057	0.09342558519669553	6.0635708764892084e-05	0.004109782009808039							0.12921255688188404	0.04096455122752273	5.865912947351323e-05	0.0015759308234279377
	0.29356292789649374	0.08875408201979365	5.758287221279711e-05	0.0028594680117062666							0.12795950669392636	0.03959288106684089	5.8659129473513015e-05	0.001680428281487163
	0.2925067426114179	0.09689378215949968	5.758287221279711e-05	0.005211785240745649							0.12670645650596904	0.03754974197808178	5.8659129473512425e-05	0.0013005725159055796
	0.2914505573263422	0.0895244083279126	5.758287221279625e-05	0.003915154984973974							0.12545340631801133	0.03545115699009661	5.865912947351206e-05	0.0013199035107096632
	0.29039437204126656	0.09174914128920421	5.758287221279567e-05	0.003666328313483129							0.12418300086429232	0.03615615122857894	6.098452265789699e-05	0.0012465641536265144
	0.28933818675619094	0.08723334788864569	5.758287221279536e-05	0.003083868144254423							0.1229143309371499	0.036328336140901855	5.8659129473512907e-05	0.0017209321441113814
	0.288282001471115	0.09397981622665602	5.7582872212795314e-05	0.004657505769382404							0.12166128074919219	0.03439038367090958	5.8659129473512934e-05	0.001214327217518335
	0.2872258161860394	0.088600987581089	5.758287221279554e-05	0.003882602127076478							0.12040823056123487	0.03470727518907625	5.865912947351335e-05	0.0012543417965112564
	0.28616963090096365	0.08548084033201021	5.7582872212796026e-05	0.0037449805919161647							0.11915518037327717	0.03457695289388912	5.8659129473513164e-05	0.0011688609944597002
	0.2851134456158879	0.08010277575690067	5.75828722127968e-05	0.0021242197747255165							0.11788477491955854	0.03266384392427757	6.0984522657898356e-05	0.0011823429852849975
	0.2840249281282078	0.0766995824929829	5.912899605817845e-05	0.002217360060437699							0.11655536156225191	0.0323918573392941	6.371151291367104e-05	0.001228527019834957
	0.28296335414269796	0.08465961469109708	5.758287221279625e-05	0.0037894178104835464							0.11526412978961993	0.033010402195321586	5.865912947351353e-05	0.0012580409112491232
	0.2818977386318626	0.08241003415331036	5.99341536184898e-05	0.002824165813753788							0.11401107960166224	0.03533240970611404	5.86591294735136e-05	0.003914662163296832
	0.28081326266950823	0.08258883724144653	5.7582872212795314e-05	0.0035162722313399164							0.11275802941370491	0.031166966667920563	5.86591294735136e-05	0.0013581879382896752
	0.2797570773844324	0.0792731732445879	5.758287221279536e-05	0.003465976322322898							0.11150497922574722	0.028016955491467353	5.865912947351353e-05	0.0012822278688400968
	0.27760698591124255	0.09371656829225175	5.758287221279567e-05	0.0035033842343190555							0.11025192903778988	0.028387124002737782	5.865912947351323e-05	0.0011788839260116638
	0.27654002322529864	0.08885662422076727	6.0137665761399905e-05	0.003674522372878655							0.108969374898038	0.02648316077524021	5.95482850282631e-05	0.001049791734107905
	0.2754568944380526	0.09009656998406229	5.758287221279567e-05	0.004355098916498772							0.10771285365692827	0.02672723981150992	5.865912947351119e-05	0.0011202826083690524
	0.274400709152977	0.08797466137393309	5.7582872212794996e-05	0.005407080155456077							0.10645980346897076	0.02464554550258596	5.8659129473512026e-05	0.0011082101731902387
	0.2733431766927928	0.08510587241704129	5.8021883946910317e-05	0.004230910064950328							0.10517377827606683	0.025354246727388837	5.8659129473512934e-05	0.0010487434360228261
	0.27225061767978703	0.07807900764070536	5.7582872212795314e-05	0.002845147497458224							0.10392072808810951	0.026193390613685585	5.865912947351335e-05	0.0011033792137263828
	0.2711944323947114	0.07646815270515889	5.758287221279554e-05	0.0043154675875765516							0.10009562751434453	0.023511676219546612	5.865912947351119e-05	0.0008488988944672209
	0.2701382471096357	0.07681539422253833	5.7582872212796026e-05	0.0037018954324684874							0.09884257732638682	0.022761833812410343	5.865912947351206e-05	0.001152449021442311
	0.26908206182455996	0.07534009901472324	5.75828722127968e-05	0.003057418077997835							0.0975895271384295	0.02227636478403342	5.8659129473512425e-05	0.0008719495496522084
	0.2680258765394841	0.08116244823668772	5.758287221279661e-05	0.0036640517300707623							0.09633647695047198	0.022473858449538347	5.8659129473513015e-05	0.0008277764067688117
	0.2669696912544084	0.07490229960662856	5.758287221279567e-05	0.0035771949078667875							0.0950704103131934	0.02079079877140554	6.0889404373236494e-05	0.0008196888008152784
	0.26588521529205394	0.0800534606768249	5.993415361848967e-05	0.00483554255682894							0.09254435138165304	0.02587052777159864	5.865912947351353e-05	0.0055827460628743225
	0.2648195997812187	0.07318016836903293	5.758287221279536e-05	0.0028598224764503025							0.09129130119369572	0.01963233478544729	5.865912947351323e-05	0.0008040328973606633
	0.2637418596944066	0.07040846273336349	6.18800384805383e-05	0.003918948282489324							0.09003825100573802	0.01984265478792987	5.8659129473513015e-05	0.0011976484647099044
	0.26144762048460557	0.07956590603081526	6.0558159546864156e-05	0.002294245077637555							0.08878520081778069	0.018663548894511554	5.8659129473512425e-05	0.0007578011903501004
	0.2603685332226851	0.07549015878659215	5.758287221279567e-05	0.002988070083241353							0.08753215062982299	0.018978869637614804	5.865912947351206e-05	0.0008396285665309125
	0.25825616265253387	0.07272503086610943	5.758287221279459e-05	0.0033054358185602953							0.08627910044186529	0.018012464075725102	5.865912947351119e-05	0.0008989402872049425
	0.25719997736745803	0.07480919944897953	5.758287221279446e-05	0.0035551938782523826							0.08502605025390778	0.016223930366435744	5.8659129473512026e-05	0.0007984214807399656
	0.2561437920823823	0.07017240564003792	5.75828722127946e-05	0.0029184200800256915							0.08377300006595008	0.01671066776729066	5.865912947351228e-05	0.0008052592015749201
	0.2550876067973066	0.0683533345685329	5.7582872212794996e-05	0.0022192031013274533							0.08251994987799276	0.01647982785225556	5.8659129473512907e-05	0.0008487163080640511
	0.2529752362271552	0.07874425699986567	5.758287221279661e-05	0.003988797909908578							0.08001384950207772	0.014097509629920704	5.865912947351335e-05	0.0005887227183109959
	0.2519190509420793	0.06934267474625616	5.758287221279679e-05	0.003687324182582835							0.07876079931412003	0.01554498922420206	5.8659129473513164e-05	0.0007952006517306293
	0.24980668037192802	0.0688328621444065	5.758287221279554e-05	0.0026957393455630707							0.0775077491261627	0.015583719097886256	5.865912947351335e-05	0.0010195621508921233
	0.2487504950868523	0.06807873680712015	5.7582872212795314e-05	0.0028744509284204106							0.076254698938205	0.01594175494798537	5.8659129473512934e-05	0.0008845376983551665
	0.24769430980177645	0.07167690593655841	5.758287221279536e-05	0.004222970544176432							0.0750016487502475	0.01432378280626934	5.86591294735129e-05	0.0007235159925830539
	0.24663812451670072	0.06748670027682484	5.758287221279567e-05	0.004185368170892391							0.07372083013707219	0.01548222849848384	6.256659138806434e-05	0.000965684603358373
	0.245581939231625	0.0729081357286934	5.758287221279625e-05	0.004197741844870332							0.07240009441264621	0.015774933867621566	5.954828502826328e-05	0.0014808308788842753
	0.24452575394654938	0.06251032956975845	5.758287221279711e-05	0.0019969245707297267							0.07112708566906299	0.013251794713547769	6.099085860250467e-05	0.0008318708754998149
	0.24346956866147354	0.059876520239822296	5.758287221279711e-05	0.0016768643748600925							0.06983932494958324	0.013182023827659648	6.096551087323749e-05	0.0006447468048954815
	0.2424133833763978	0.06000237778702221	5.758287221279625e-05	0.001960131298030916							0.06855156423010349	0.011984509014920257	6.143113803152806e-05	0.0006150628920060119
	0.24132082436339236	0.06495395309112885	5.8021883946910045e-05	0.0036848417335703858							0.06723082850567715	0.012329192861185721	6.307303676617827e-05	0.001854773357950716
	0.24026329190320805	0.06107771856987208	5.7582872212795314e-05	0.0025608985624571133							0.06590054738508232	0.01050200910686935	5.8659129473512026e-05	0.0005998535057240559
	0.23920710661813221	0.06381580459804431	5.758287221279536e-05	0.0017852271508289523							0.06461538995546678	0.015476915461505166	6.0616068190929625e-05	0.004903855741586783
	0.2381509213330565	0.06303389682715518	5.758287221279567e-05	0.002918392962408253							0.06325213382992574	0.010164553958042988	6.296943015499635e-05	0.0006327514605201649
	0.23709473604798076	0.06139332699895392	5.758287221279625e-05	0.002428379700462974							0.06185590269943848	0.008982862979425512	6.632035351351454e-05	0.0006674747216618297
	0.23599409398432408	0.05968174086847764	6.321836690126132e-05	0.0017680188434995344							0.060509134076370354	0.009229905260689581	6.486784517378109e-05	0.0008177994566784244
	0.23490692367175245	0.0616336203529937	5.758287221279567e-05	0.0017885336916759148							0.057563077713409405	0.008137942891663362	6.765522823205846e-05	0.0005901255518524931
	0.2338318779351576	0.060374340186698794	6.069767680228449e-05	0.002333569139295163							0.05614515250072079	0.0074918704060850305	6.455688009515243e-05	0.000462525642996212
	0.2327568321985628	0.057330205974926954	5.758287221279536e-05	0.0016819090523390776							0.05462830227319313	0.007722505656087294	7.253251563138984e-05	0.0004968617527349044
	0.23170064691348685	0.05706165216383908	5.7582872212795314e-05	0.0016079036407744634							0.05304203098262063	0.007424032357671448	7.083518679246491e-05	0.0008297397572431389
	0.23064446162841123	0.05847832758114497	5.758287221279554e-05	0.0018814703048666962							0.05160241168773047	0.0062187696609797465	7.539848823963747e-05	0.00046513926336901084
	0.2295599856660565	0.06092929509827923	5.993415361849032e-05	0.0028592816119364095							0.04993804170123302	0.00667225516972543	8.574301891098349e-05	0.0005687787881162707
	0.2284943701552214	0.057739754057722324	5.758287221279711e-05	0.0017924871146380369							0.04803850786367141	0.006421888098265662	8.994528908110243e-05	0.0008097217111015972
	0.22742336594395182	0.059769496460230886	6.0558159546865e-05	0.002471420151438986							0.046431804692043735	0.005274641452421984	8.318111313088265e-05	0.0003974496016552894
	0.22527731599608766	0.06167027211987815	6.0137665761398976e-05	0.0030707019646824636
	0.22313800192376587	0.058990635318645616	5.75828722127946e-05	0.00203285668479061
	0.2210135067776378	0.053059191942824185	6.03093319529242e-05	0.002313670985416032
	0.2199317251655002	0.05383853192388608	5.758287221279661e-05	0.0025606298039732335
	0.21774525996438063	0.052000786712938535	5.8021883946910045e-05	0.001798665985865717
	0.21668772750419635	0.05094263050844798	5.7582872212795314e-05	0.0015664316698069682
	0.2156315422191205	0.04613822000079542	5.758287221279536e-05	0.0014894517555497854
	0.21457535693404478	0.04611863860555244	5.758287221279567e-05	0.0013523320245283936
	0.21351917164896905	0.04628669252952454	5.758287221279625e-05	0.001961701037663562
	0.21244816743769981	0.04853082932845872	6.055815954686493e-05	0.0029117835305610064
	0.2113690801757791	0.048285402660259484	5.758287221279679e-05	0.0018848031084900479
	0.21021455110778206	0.04610964467045783	6.22138034063141e-05	0.0016868123962106255
	0.20908831271706327	0.04486136582011273	6.068219072554214e-05	0.0016667317886868752
	0.20801191980536	0.05156140239341375	5.758287221279554e-05	0.003514454894391927
	0.20693822124387354	0.049863467780588644	6.068219072554325e-05	0.0022941532141899754
	0.20586182833217015	0.04893255021632415	5.758287221279711e-05	0.0036302669098187733
	0.20478543542046668	0.04524526740042979	6.068219072554401e-05	0.0024904216559665
	0.20370634815854619	0.04402196857547563	5.9128996058177325e-05	0.0017280841294392486
	0.20258415129315327	0.045581184609849223	5.879425582516641e-05	0.002011034999981842
	0.20156164538579036	0.04742595771625731	5.548258288362586e-05	0.004232126859544386

## Sheet: Insert Figure 2a
Insert Figure 2a
	Data 1		Delta T [K]			Data 2		Delta T [K]			Data 3		Delta T [K]			Data 4		Delta T [K]
Parameters	relax 6		1			relax 6		2			relax 2		4			relax 1		8
	t [s]	V [µm3]	error t [s]	error V [µm3]		t [s]	V [µm3]	error t [s]	error V [µm3]		t [s]	V [µm3]	error t [s]	error V [µm3]		t [s]	V [µm3]	error t [s]	error V [µm3]
	0.0	15149.34257861567	0.0017677669529663654	0.04914503637963701		0.0	11850.723973041602	0.0	0.19707902342619862		0.0	22792.981899491722	0.0	0.04902687360562123		0.0	19430.13529404581	0.005577733510227179	0.2042767328326486
	0.009999999999999995	15522.609587162586	0.0017677669529663704	0.06462942662745484		0.03000000000000025	11686.377039379384	0.0034578203740406183	0.19966766073211428		0.01499999999999968	22855.694982545676	0.003535533905932819	0.06693865595367389		0.07500000000000018	19169.70464735231	0.005577733510227172	0.20308215274507602
	0.01999999999999999	15480.429948850266	0.0017677669529663704	0.09842861002720575		0.08750000000000036	11637.536234676425	0.00345782037404063	0.20115473344856344		0.03500000000000014	22759.8187119908	0.003535533905932819	0.04910245457643975		0.1500000000000008	19289.422239464056	0.00557773351022714	0.1982782193115024
	0.03	15267.657214504177	0.0017677669529663704	0.05713701590028199		0.14499999999999957	11433.726083754213	0.003457820374040635	0.19759303688319757		0.054999999999999716	23140.829842872576	0.003535533905932819	0.049102293078330556		0.2250000000000001	19014.51692656322	0.00557773351022715	0.1980616552201522
	0.04250000000000001	15284.374409557995	0.002357022603955154	0.11067257485131436		0.20249999999999968	11523.011075207882	0.003457820374040632	0.19725991716834418		0.08000000000000007	23037.405427889465	0.004714045207910322	0.049415989466613776		0.30000000000000027	19334.973859044607	0.005577733510227164	0.1971078450753976
	0.06	15734.920208283242	0.0027950849718747397	0.061047586864621105		0.2599999999999998	11586.191185978281	0.0034578203740406226	0.19812269122873677		0.11500000000000021	22628.19543395899	0.005590169943749454	0.0499715660377386		0.37499999999999956	19165.662358783877	0.005577733510227193	0.1971531672058501
	0.07999999999999999	15121.524282032595	0.0027950849718747397	0.1173782350385346		0.3174999999999999	11633.226374702172	0.0034578203740406213	0.19753133483451868		0.15500000000000025	22962.483034785397	0.005590169943749454	0.058893883124117814		0.4500000000000006	19210.36007266705	0.005577733510227186	0.19712251010430176
	0.10249999999999998	15327.642324428432	0.003162277660168377	0.17825337856511192		0.3750000000000009	11619.37747959446	0.003457820374040627	0.2000040509369403		0.20000000000000018	22605.60660024039	0.006324555320336764	0.05813776285286251		0.5250000000000008	19344.88690620201	0.0055777335102271475	0.19751129539880288
	0.13	15477.601624854833	0.00348608344389198	0.07693423375761925		0.4324999999999992	11592.6973091736	0.0034578203740406256	0.20012252161816677		0.2549999999999999	22497.26152010936	0.006972166887783931	0.05143396566148508		0.6000000000000001	19497.985020611253	0.00557773351022715	0.19719022021531626
	0.16499999999999995	15397.822307620583	0.004050462936504912	0.14907099783016095		0.4900000000000002	11391.924994996838	0.0034578203740406183	0.19830833054741118		0.32499999999999973	22576.958630051944	0.008100925873009823	0.051077423767814566		0.6750000000000003	19415.616941532026	0.005577733510227164	0.1993283175650504
	0.21	15571.936884744577	0.004541475531146241	0.15773187564091684		0.5475000000000003	11323.940277244035	0.003457820374040616	0.19786962454535695		0.41500000000000004	23339.029291289156	0.009082951062292477	0.052225891289378386		0.7499999999999996	19551.309998081742	0.005577733510227193	0.19959248218067985
	0.265	15219.82757263928	0.004982608642958918	0.06871549085268994		0.6049999999999986	11289.194677294594	0.0034578203740406243	0.19710752106336019		0.5249999999999999	23330.757477644296	0.009965217285917819	0.05092181558773083		0.8250000000000006	19161.57449818326	0.005577733510227186	0.20358849378478527
	0.3324999999999999	14808.74474968446	0.005577733510227171	0.06031644006726183		0.6625000000000014	11396.80470718358	0.0034578203740406243	0.19709709854002		0.6599999999999997	23194.647138713182	0.01115546702045435	0.05330705785714222		0.8999999999999999	18681.19834660036	0.005577733510227147	0.2016559439139769
	0.4175	15221.557798000733	0.006282808624375435	0.05942141965960553		0.7200000000000006	11435.571427497873	0.003457820374040616	0.19794536822721132		0.8299999999999996	23097.97846321498	0.012565617248750868	0.05741502282379754		0.9850000000000008	18409.070942311202	0.0062828086243754315	0.19762093760203536
	0.5225000000000001	15514.6016051115	0.006915640748081253	0.0614974164581777		0.777499999999999	11514.813285884713	0.0034578203740406183	0.19731334541878112		1.04	23194.015630036047	0.013831281496162489	0.05483527816748575		1.0900000000000003	18552.35227177931	0.006915640748081251	0.19732543442289935
	0.6525	15542.948267098327	0.00776819332832332	0.06778160272208855		0.835	11595.692678485892	0.0034578203740406265	0.19736989500421298		1.3000000000000003	23159.946203503765	0.015536386656646632	0.05363989462192897		1.220000000000001	18625.425574805788	0.00776819332832332	0.19709705157934393
	0.815	15460.308093343017	0.008656912245693012	0.05676184586828982		0.9000000000000004	11671.550488785933	0.0038840966641616563	0.19757837121088828		1.625	22941.838054047297	0.01731382449138602	0.05018184032063846		1.3824999999999998	18809.16499694373	0.008656912245693014	0.19710521405792497
	1.0175	15565.547440587376	0.009680067339833112	0.05696049482953882		0.9812500000000002	11489.051595195388	0.004328456122846506	0.1999288597199231		2.0300000000000002	22875.964980669265	0.019360134679666224	0.05399762351899296		1.5850000000000004	18995.030422679258	0.00968006733983311	0.1971026480936794
	1.27	15090.672532707216	0.01079951222443469	0.05321439103629227		1.0824999999999996	11427.472072093939	0.004840033669916558	0.19714155703407113		2.5349999999999993	22723.890580493382	0.02159902444886938	0.05162011238519848		1.8375000000000008	18777.57996752414	0.010799512224434687	0.19889511791164088
	1.5849999999999997	14879.837625348806	0.01207491496568698	0.05096769493020075		1.2087500000000002	11505.648968984897	0.005399756112217345	0.1971429352351684		3.165	22625.969907045386	0.02414982993137396	0.051284692961851897		2.1524999999999994	18287.312751831036	0.012074914965686979	0.19780541052578202
	1.9774999999999996	14786.184701663527	0.013462022642970362	0.05531741989020049		1.3662500000000009	11414.538124979952	0.0060374574828434896	0.19712889078078		3.95	22804.927715078695	0.026924045285940723	0.05017408069910995		2.545000000000004	18471.128637148224	0.013462022642970362	0.1970843037094895
	2.467499999999999	14709.096067417302	0.01506865024424836	0.05136019157182195		1.5625	11399.824781633657	0.006731011321485181	0.19711438418042954		4.9300000000000015	22908.081823609984	0.030137300488496728	0.050105861156410726		3.0349999999999997	18489.600172427017	0.01506865024424836	0.1979880709412387
	3.08	14547.11186938148	0.016832053193412928	0.05236731893457379		1.807500000000001	11255.452189044447	0.00753432512212418	0.19709679682656656		6.154999999999999	23014.210662475743	0.033664106386825855	0.05011678983860381		3.6475000000000004	17885.15158373072	0.016832053193412928	0.1975390513941423
	3.845	14109.403041474592	0.0188189907212025	0.050450738370323815		2.1137499999999996	11222.943171805535	0.008416026596706464	0.19788840356466414		7.684999999999999	22824.091105357624	0.037637981442405	0.04962198988659468		4.4125	18076.572204876004	0.0188189907212025	0.1970829886855837
	4.8	14283.733090203445	0.021015633219644884	0.05342597390827128		2.4956360946745564	10995.01385985218	0.00944512505132292	0.1972453074765626		9.595000000000002	22918.263604456683	0.04203126643928977	0.049747464419304305		5.3675000000000015	17687.67689151959	0.02101563321964488	0.19767426430531707
	5.9925	13767.856494490743	0.023496286338443213	0.05205643308311076		2.97375	11089.896678676618	0.010507816609822442	0.197295652460823		11.979999999999999	23056.737070006388	0.046992572676886425	0.049509404031136704		6.5600000000000005	16763.43730062259	0.023496286338443213	0.19708886302721199
	7.480746951219513	13013.54501012535	0.02633721400996845	0.05830305954047713		3.57083650190114	10957.787276840192	0.01182220843667901	0.1974325727977763		14.96	22837.419115172244	0.052519597838327915	0.04927265043818068		8.050000000000002	16933.523201519056	0.026259798919163954	0.19720352619923465
	9.346676755447943	12833.640219775134	0.029391468814747936	0.05197613400510622		4.314999999999999	10920.420669496616	0.013129899459581977	0.19710852029224843		18.685	22355.29695023642	0.05873652927417081	0.04935187682808303		9.912500000000001	15941.608787536874	0.029368264637085403	0.19724489277995286
	11.674864341085271	12332.638222643029	0.03279721226909042	0.04938714944064385		5.246249999999999	10821.764434268352	0.014684132318542702	0.19715305605532568		23.339999999999996	21854.01224062736	0.06563777277376338	0.049171943047215824		12.24	15327.811510988833	0.03281888638688169	0.19719801502819032
	14.582770897832818	11354.885773069935	0.0367697740548654	0.05062938106259732		6.409999999999999	10627.812560131571	0.016409443193440846	0.1970885696752572		29.16	21538.64481099599	0.07342788153493116	0.049160060812898386
	18.21563043478261	10654.601269278128	0.04109386920068523	0.05039625445744825		7.865000000000003	10246.089046932406	0.01835697038373279	0.19726316877368139		36.435	20753.835950024633	0.0820568279901312	0.04914459911642989
	22.760082582582584	9732.73708170429	0.04607551812758069	0.05101883208321182		9.68375	9754.632787507806	0.0205142069975328	0.19724968790928316		45.525	20100.582742696344	0.09174234799612217	0.04912691459290926
	28.45805012224939	8350.103587885993	0.05226395554482079	0.051392613494582844		11.956249999999997	9617.038417918317	0.022935586999030543	0.19709910004225598		56.89000000000001	18705.251341828145	0.10259139048649757	0.04910608613200441
	35.579755361930296	6847.2792312973315	0.05910523761323606	0.05099960219767131		14.786169193934555	9278.217685973024	0.025600034227872142	0.19711886395267533		71.095	17151.425835252725	0.11467342638577456	0.04912990387651551
	44.3959769071095	5644.181775826804	0.06487409216723765	0.05366663778010111		18.354320790816328	8256.253990485597	0.028707602085812866	0.19712024407788672		88.85	14977.34688008256	0.12822504608297175	0.049129822083210165
	55.508556006840536	4668.45993691107	0.07427622340085183	0.05164002047301446		22.74887958532695	7218.237410002168	0.033118894961254135	0.19717600183764902		111.04499999999999	12481.43029468363	0.14335270008168072	0.049208304193754944
	69.42607142857142	3592.7741262542627	0.08029309725567145	0.04971662362146804		28.340861998362	6280.303303268388	0.03609330165412493	0.19710840848700592		138.785	9619.975044191546	0.160260196647394	0.049139998943266275
	86.68272781456953	1925.0264713834138	0.09010979663017507	0.04939620474338114		35.20578422724065	5257.656528641803	0.041899804242239845	0.19714440877068226		172.42845786516855	6725.059945076252	0.18205919262043616	0.04913041178739395
						44.00388568287992	4175.5406028300795	0.045537686384771923	0.19716482058351242		216.94027310344828	3617.3734037026693	0.24017551385353825	0.049743827712098676
						54.74888611171484	2959.3630053300785	0.05105775877720816	0.19710069480853254		266.30627089584226	818.906913083458	0.2037133347518679	0.049299775841987324
						68.32077940917884	1794.3516644583076	0.05737946483047208	0.19714344441861148
						83.33147262990877	867.6522277589786	0.06726046314478823	0.19717785453476555

## Sheet: Figure 2b
Figure 2b
	Data 1		Delta T [K]			Data 2		Delta T [K]			Data 3		Delta T [K]			Data 4		Delta T [K]
Parameters	relax 6		1			relax 6		2			relax 2		4			relax 1		8
	t [s]	R/R0	error t [s]	error R/R0		t [s]	R/R0	error t [s]	error R/R0		t [s]	R/R0	error t [s]	error R/R0		t [s]	R/R0	error t [s]	error R/R0
	0.21	1.008894984714994	0.004541475531146241	0.01600872695171566		0.20249999999999968	1.004426174949017	0.003457820374040632	0.011284858933183485		0.20000000000000018	1.0191532816839035	0.006324555320336764	0.005197706240113043		0.37499999999999956	1.0124595845449869	0.005577733510227193	0.01655412224749975
	0.265	1.0217249154211472	0.004982608642958918	0.015172740227147657		0.2599999999999998	1.0107120883556728	0.0034578203740406226	0.011358977554515256		0.2549999999999999	1.0235006459963008	0.006972166887783931	0.0047661875379965656		0.4500000000000006	1.0134642338820194	0.005577733510227186	0.016964988579267037
	0.3324999999999999	1.0134456457441712	0.005577733510227171	0.01812312493919246		0.3174999999999999	1.0115957872678707	0.0034578203740406213	0.011442364073087647		0.32499999999999973	1.0283904199673766	0.008100925873009823	0.0033333894906573494		0.5250000000000008	1.019740051595907	0.0055777335102271475	0.016522319202551015
	0.4175	1.0405949990637728	0.006282808624375435	0.017995373911417565		0.3750000000000009	1.0190106421918264	0.003457820374040627	0.011762670654296125		0.41500000000000004	1.0466876606505184	0.009082951062292477	0.005627790071795143		0.6000000000000001	1.023388301574563	0.00557773351022715	0.016403975818468496
	0.5225000000000001	1.058489450933312	0.006915640748081253	0.015225885733535185		0.4324999999999992	1.0244018363360532	0.0034578203740406256	0.011687566267602983		0.5249999999999999	1.0571406860931836	0.009965217285917819	0.004399885776235976		0.6750000000000003	1.0233925083753737	0.005577733510227164	0.016592519002629546
	0.6525	1.0528495076374524	0.00776819332832332	0.017346212496929067		0.4900000000000002	1.0234567799807939	0.0034578203740406183	0.01165299514924185		0.6599999999999997	1.0634516804316703	0.01115546702045435	0.004108341635755008		0.7499999999999996	1.0269509049159975	0.005577733510227193	0.016666949897207614
	0.815	1.0766545060770507	0.008656912245693012	0.016034388554302545		0.5475000000000003	1.0216776465705708	0.003457820374040616	0.011696237807564696		0.8299999999999996	1.0749274325865166	0.012565617248750868	0.0040820347017348334		0.8250000000000006	1.0309710069985365	0.005577733510227186	0.016930191571144847
	1.0175	1.1167194444917656	0.009680067339833112	0.01564313463486348		0.6049999999999986	1.0214886344173577	0.0034578203740406243	0.011610874610886187		1.04	1.0972372655377935	0.013831281496162489	0.004148075429557492		0.8999999999999999	1.030513305831566	0.005577733510227147	0.01710858391026292
	1.27	1.1184112722528403	0.01079951222443469	0.015622299093613573		0.6625000000000014	1.0268717786973065	0.0034578203740406243	0.01174470301949541		1.3000000000000003	1.1136413310727067	0.015536386656646632	0.003474846546471954		0.9850000000000008	1.0304632152125892	0.0062828086243754315	0.017438550675852777
	1.5849999999999997	1.1243419520234539	0.01207491496568698	0.015667844270694942		0.7200000000000006	1.0267680566891166	0.003457820374040616	0.011698719392879817		1.625	1.128157410327714	0.01731382449138602	0.003552115655280417		1.0900000000000003	1.036263261582908	0.006915640748081251	0.017275420276255244
	1.9774999999999996	1.140969669602075	0.013462022642970362	0.015974985301256316		0.777499999999999	1.0342863765863142	0.0034578203740406183	0.011752053235588152		2.0300000000000002	1.1479767048499043	0.019360134679666224	0.003989841188062849		1.220000000000001	1.0387060712496292	0.00776819332832332	0.01731415349238921
	2.467499999999999	1.167378944262239	0.01506865024424836	0.016365177693939904		0.835	1.038213443530372	0.0034578203740406265	0.011892000349814292		2.5349999999999993	1.1685967569318898	0.02159902444886938	0.003491910501413561		1.3824999999999998	1.0438887228282743	0.008656912245693014	0.017667449508684874
	3.08	1.1814150337860887	0.016832053193412928	0.016672353938936863		0.9000000000000004	1.042752127795637	0.0038840966641616563	0.011856713554464129		3.165	1.1937676918923459	0.02414982993137396	0.003654819429520515		1.5850000000000004	1.0497782408082923	0.00968006733983311	0.017370165621581637
	3.845	1.1913746104039364	0.0188189907212025	0.01673116663343908		0.9812500000000002	1.0456606074697998	0.004328456122846506	0.011967698771292938		3.95	1.2203984154902374	0.026924045285940723	0.0034419679894025818		1.8375000000000008	1.0574127598753524	0.010799512224434687	0.017741960936817555
	4.8	1.230139642350626	0.021015633219644884	0.017151411712554097		1.0824999999999996	1.0581052932262072	0.004840033669916558	0.012301026617649669		4.9300000000000015	1.2459110067474382	0.030137300488496728	0.003808680801160525		2.1524999999999994	1.06731785018645	0.012074914965686979	0.018269056176471832
	5.9925	1.2325212319729775	0.023496286338443213	0.017193790879835143		1.2087500000000002	1.0637693035861944	0.005399756112217345	0.012261944999105183		6.154999999999999	1.275654456700531	0.033664106386825855	0.00369590166179713		2.545000000000004	1.0797408797959767	0.013462022642970362	0.018696963369812494
	7.480746951219513	1.2220962274650489	0.02633721400996845	0.017208972925180952		1.3662500000000009	1.0595484377485942	0.0060374574828434896	0.012206701647522116		7.684999999999999	1.2977138090907507	0.037637981442405	0.0036758041338177325		3.0349999999999997	1.0926745723858644	0.01506865024424836	0.019060680480361948
	9.346676755447943	1.249299529997934	0.029391468814747936	0.017587528363407844		1.5625	1.0594208337955682	0.006731011321485181	0.012253170301318908		9.595000000000002	1.3291929706896548	0.04203126643928977	0.003944669758220624		3.6475000000000004	1.1052350134322297	0.016832053193412928	0.019926352022868292
	11.674864341085271	1.2703162902196143	0.03279721226909042	0.017942006300567356		1.807500000000001	1.0505932013607653	0.00753432512212418	0.012115539780199537		11.979999999999999	1.3645827583312196	0.046992572676886425	0.0038372826742398658		4.4125	1.1185363373620858	0.0188189907212025	0.02028163055938382
	14.582770897832818	1.2548902359516738	0.0367697740548654	0.017487968106521277		2.1137499999999996	1.062096555226528	0.008416026596706464	0.012432647699865627		14.96	1.3872774546363322	0.052519597838327915	0.00390032602306687		5.3675000000000015	1.1270620318070523	0.02101563321964488	0.020832153163188007
	18.21563043478261	1.2455617436676834	0.04109386920068523	0.01775913670266174		2.4956360946745564	1.0664518013781306	0.00944512505132292	0.012521595791462475		18.685	1.4044163363950104	0.05873652927417081	0.0040893326981748315		6.5600000000000005	1.1330702453884962	0.023496286338443213	0.021791185688291286
	22.760082582582584	1.2504019885704392	0.04607551812758069	0.01766221178120317		2.97375	1.0793251165950029	0.010507816609822442	0.01277695319487762		23.339999999999996	1.4196594124603468	0.06563777277376338	0.004271102346753054		8.050000000000002	1.1452285035357253	0.026259798919163954	0.022159629670462512
	28.45805012224939	1.2113484403566115	0.05226395554482079	0.017474634884793245		3.57083650190114	1.091647677203927	0.01182220843667901	0.013061833697592987		29.16	1.4396174941029012	0.07342788153493116	0.004422595140908688		9.912500000000001	1.1573272258878862	0.029368264637085403	0.023621710815026255
	35.579755361930296	1.1548076394644453	0.05910523761323606	0.016585442480646008		4.314999999999999	1.1020491086303512	0.013129899459581977	0.013316406600024342		36.435	1.4492182060622438	0.0820568279901312	0.0046163005478034565		12.24	1.1572562558571244	0.03281888638688169	0.02422308220508416
	44.3959769071095	1.1486133663198947	0.06487409216723765	0.016469394272494747		5.246249999999999	1.1291235110298916	0.014684132318542702	0.013969270924364598		45.525	1.4560643187370432	0.09174234799612217	0.004767929744619815
	55.508556006840536	1.160125914530149	0.07427622340085183	0.016776447803916916		6.409999999999999	1.122017917490109	0.016409443193440846	0.013943631647129428		56.89000000000001	1.4383098922282243	0.10259139048649757	0.004882804492518175
	69.42607142857142	1.1999925822793533	0.08029309725567145	0.017248515606991383		7.865000000000003	1.1208666868862498	0.01835697038373279	0.014214084596798364		71.095	1.4219235399198058	0.11467342638577456	0.005120144269940209
	86.68272781456953	1.0621023149646307	0.09010979663017507	0.01625862673745509		9.68375	1.162165698061414	0.0205142069975328	0.01568359694066595		88.85	1.3791642049034507	0.12822504608297175	0.005252189225869079
						11.956249999999997	1.1944101162933007	0.022935586999030543	0.01677935902652297		111.04499999999999	1.3319640079800223	0.14335270008168072	0.00555132710062792
						14.786169193934555	1.2280138248951675	0.025600034227872142	0.01826287650595825		138.785	1.261771281602935	0.160260196647394	0.006082228341729174
						18.354320790816328	1.1925506239645427	0.028707602085812866	0.01853166854417587		172.42845786516855	1.134433636978153	0.18205919262043616	0.0065516996837745615
						22.74887958532695	1.1444703368897307	0.033118894961254135	0.01849795336671356		216.94027310344828	1.0214988296301115	0.24017551385353825	0.008770523436310186
						28.340861998362	1.09767440930986	0.03609330165412493	0.018509701257477983		266.30627089584226	0.6171571387939435	0.2037133347518679	0.00889581699854608
						35.20578422724065	1.0422562685927952	0.041899804242239845	0.01866965030264529
						44.00388568287992	0.9543502150187597	0.045537686384771923	0.017931263182049823
						54.74888611171484	0.8518658010946724	0.05105775877720816	0.017778986407880084
						68.32077940917884	0.7463182774992159	0.05737946483047208	0.019200566466285172
						83.33147262990877	0.6515985252538261	0.06726046314478823	0.02534907847210462

## Sheet: Insert Figure 2b
Insert Figure 2b
	Data 1		Delta T [K]			Data 2		Delta T [K]			Data 3		Delta T [K]			Data 4		Delta T [K]
Parameters	relax 6		1			relax 6		2			relax 2		4			relax 1		8
	t [s]	R [µm]	error t [s]	error R [µm]		t [s]	R [µm]	error t [s]	error R [µm]		t [s]	R [µm]	error t [s]	error R [µm]		t [s]	R [µm]	error t [s]	error R [µm]
	0.0	19.358516516915824	0.0017677669529663654	0.2639706114457845		0.0	26.502950076016415	0.0	0.2053716778652115		0.0	31.273980532679317	0.0	0.04765335183129518		0.0	42.97993308807203	0.005577733510227179	0.4923897117598215
	0.009999999999999995	19.463914565109814	0.0017677669529663704	0.4647805503160572		0.03000000000000025	26.367743198928927	0.0034578203740406183	0.21276801707764073		0.01499999999999968	31.475640286579694	0.003535533905932819	0.050627947202646066		0.07500000000000018	43.00583337798913	0.005577733510227172	0.5395860198858146
	0.01999999999999999	19.568501126624476	0.0017677669529663704	0.20231123112415023		0.08750000000000036	26.473353530147705	0.00345782037404063	0.2134188398696421		0.03500000000000014	31.449110717477215	0.003535533905932819	0.20492640492809203		0.1500000000000008	43.555227041064995	0.00557773351022714	0.7862479051051422
	0.03	19.365339623271314	0.0017677669529663704	0.4905674811763353		0.14499999999999957	26.453181542777084	0.003457820374040635	0.2171626963877489		0.054999999999999716	31.74606751558772	0.003535533905932819	0.0670531994381333		0.2250000000000001	43.270512149076524	0.00557773351022715	0.5017829393998146
	0.04250000000000001	19.316899921570993	0.002357022603955154	0.16766905403438323		0.20249999999999968	26.62025676971793	0.003457820374040632	0.2165602728820444		0.08000000000000007	31.675537507063087	0.004714045207910322	0.14292478694019248		0.30000000000000027	43.73988842019751	0.005577733510227164	0.750027534415876
	0.06	19.723075582359805	0.0027950849718747397	0.25241471389636744		0.2599999999999998	26.786852018916687	0.0034578203740406226	0.21804348040379068		0.11500000000000021	31.54970711207979	0.005590169943749454	0.0627532823243457		0.37499999999999956	43.515445198120744	0.005577733510227193	0.5076400005247037
	0.07999999999999999	19.201411126921965	0.0027950849718747397	0.5645853363968568		0.3174999999999999	26.8102726470689	0.0034578203740406213	0.22091420470130893		0.15500000000000025	31.86176712501378	0.005590169943749454	0.11491020191233002		0.4500000000000006	43.55862495940338	0.005577733510227186	0.531643997376089
	0.10249999999999998	19.491877812945788	0.003162277660168377	0.28673549424867534		0.3750000000000009	27.006788176939402	0.003457820374040627	0.23106022391274167		0.20000000000000018	31.872979891198636	0.006324555320336764	0.15512834326449243		0.5250000000000008	43.8283591848192	0.0055777335102271475	0.5021633828703463
	0.13	19.503199370907172	0.00348608344389198	0.1136427728184917		0.4324999999999992	27.149670726193953	0.0034578203740406256	0.22734795376506778		0.2549999999999999	32.008939278073015	0.006972166887783931	0.14085224992138828		0.6000000000000001	43.9851607247904	0.00557773351022715	0.49311539136123644
	0.16499999999999995	19.323804699990724	0.004050462936504912	0.15375501532368824		0.4900000000000002	27.124623944791495	0.0034578203740406183	0.22627846069818908		0.32499999999999973	32.16186197405364	0.008100925873009823	0.0920114534469942		0.6750000000000003	43.98534153280775	0.005577733510227164	0.504631633236299
	0.21	19.530710225438746	0.004541475531146241	0.15847910146006666		0.5475000000000003	27.07747166084178	0.003457820374040616	0.22817671928832128		0.41500000000000004	32.73408952297997	0.009082951062292477	0.1687879244232511		0.7499999999999996	44.1382811780246	0.005577733510227193	0.5074023952406995
	0.265	19.779078650924703	0.004982608642958918	0.11632491446534461		0.6049999999999986	27.072462281181416	0.0034578203740406243	0.2251297783911779		0.5249999999999999	33.06099723718148	0.009965217285917819	0.12804890928302243		0.8250000000000006	44.31106489653934	0.005577733510227186	0.5213338802898041
	0.3324999999999999	19.61880427213496	0.005577733510227171	0.22697927343563168		0.6625000000000014	27.21513148528489	0.0034578203740406243	0.22894062735714574		0.6599999999999997	33.25836715126516	0.01115546702045435	0.11806788988180213		0.8999999999999999	44.29139293100862	0.005577733510227147	0.5321981780256635
	0.4175	20.144375476796053	0.006282808624375435	0.21425364693322896		0.7200000000000006	27.21238254608005	0.003457820374040616	0.22730066297886356		0.8299999999999996	33.61725960075368	0.012565617248750868	0.11693401754230862		0.9850000000000008	44.28924003955665	0.0062828086243754315	0.5516500377109955
	0.5225000000000001	20.490785518873682	0.006915640748081253	0.09385033125475639		0.777499999999999	27.411640202970997	0.0034578203740406183	0.22779494302824432		1.04	34.31497688215924	0.013831281496162489	0.11872285632647783		1.0900000000000003	44.53852564446067	0.006915640748081251	0.539398349047333
	0.6525	20.381604583426316	0.00776819332832332	0.18846570232129095		0.835	27.51571906213454	0.0034578203740406265	0.23210227078110207		1.3000000000000003	34.82799730835491	0.015536386656646632	0.09483339997916966		1.220000000000001	44.643517440483244	0.00776819332832332	0.5405521122130652
	0.815	20.842434038904432	0.008656912245693012	0.12480713195301436		0.9000000000000004	27.63600758462766	0.0038840966641616563	0.22996624991630932		1.625	35.281972888386846	0.01731382449138602	0.09721384232558195		1.3824999999999998	44.866267458552194	0.008656912245693014	0.5589364644455874
	1.0175	21.61803181095491	0.009680067339833112	0.06934565248851915		0.9812500000000002	27.7130908762291	0.004328456122846506	0.23342141811847195		2.0300000000000002	35.90180111944526	0.019360134679666224	0.11214710374529054		1.5850000000000004	45.11939854725437	0.00968006733983311	0.5386826463117561
	1.27	21.65078308661145	0.01079951222443469	0.0655835359234185		1.0824999999999996	28.04291176154288	0.004840033669916558	0.24302962073608436		2.5349999999999993	36.54667222684011	0.02159902444886938	0.09394058795867123		1.8375000000000008	45.44752966591623	0.010799512224434687	0.5571300884428455
	1.5849999999999997	21.76559224890741	0.01207491496568698	0.06251752935335184		1.2087500000000002	28.19302474534366	0.005399756112217345	0.24058722133181246		3.165	37.33386755678275	0.02414982993137396	0.09913893002598344		2.1524999999999994	45.87324978471851	0.012074914965686979	0.5833995400737231
	1.9774999999999996	22.08748019429176	0.013462022642970362	0.07018500475059904		1.3662500000000009	28.081159348772175	0.0060374574828434896	0.2393966423389146		3.95	38.16671628815437	0.026924045285940723	0.09058206366365551		2.545000000000004	46.407190766087105	0.013462022642970362	0.6025848171354873
	2.467499999999999	22.59872457400031	0.01506865024424836	0.0735325843060845		1.5625	28.077777467575626	0.006731011321485181	0.24108198591922878		4.9300000000000015	38.96459657047027	0.030137300488496728	0.10326082907167346		3.0349999999999997	46.963080008182175	0.01506865024424836	0.617790526504219
	3.08	22.870442444880663	0.016832053193412928	0.0831440746255677		1.807500000000001	27.843819165866623	0.00753432512212418	0.23780318577866125		6.154999999999999	39.89479264527802	0.033664106386825855	0.09830916930421907		3.6475000000000004	47.50292692391163	0.016832053193412928	0.6612997854825822
	3.845	23.06324507333876	0.0188189907212025	0.07747560314713976		2.1137499999999996	28.148691979077682	0.008416026596706464	0.24696789955398793		7.684999999999999	40.584676402493265	0.037637981442405	0.09690656011576562		4.4125	48.07461693639961	0.0188189907212025	0.6756732957472429
	4.8	23.813678584557515	0.021015633219644884	0.06926505451717917		2.4956360946745564	28.264118850402365	0.00944512505132292	0.24932153290664447		9.595000000000002	41.569155089522454	0.04203126643928977	0.10586327898838864		5.3675000000000015	48.441050713173624	0.02101563321964488	0.7026407418900816
	5.9925	23.859782626598324	0.023496286338443213	0.0702454845397893		2.97375	28.605299680907958	0.010507816609822442	0.25599572584813446		11.979999999999999	42.675934619280405	0.046992572676886425	0.10086229079320366		6.5600000000000005	48.69928333088293	0.023496286338443213	0.7522785958856323
	7.480746951219513	23.657970004642667	0.02633721400996845	0.08314592237297742		3.57083650190114	28.93188388953496	0.01182220843667901	0.2637723841107602		14.96	43.38568810972157	0.052519597838327915	0.10251090128671546		8.050000000000002	49.22184445251833	0.026259798919163954	0.767542138017534
	9.346676755447943	24.18458558604018	0.029391468814747936	0.08464634573953486		4.314999999999999	29.207552507348588	0.013129899459581977	0.2707956241688569		18.685	43.92168916419436	0.05873652927417081	0.10898074641689348		9.912500000000001	49.74184672966537	0.029368264637085403	0.8402476252895231
	11.674864341085271	24.59143888592364	0.03279721226909042	0.09052582190527281		5.246249999999999	29.925104042481586	0.014684132318542702	0.28860870145993817		23.339999999999996	44.39840082831984	0.06563777277376338	0.1151754458287284		12.24	49.738796442491974	0.03281888638688169	0.8713246171690686
	14.582770897832818	24.292813359586873	0.0367697740548654	0.06986259638574924		6.409999999999999	29.736784851636266	0.016409443193440846	0.2889064773180002		29.16	45.02256948507871	0.07342788153493116	0.12009968965743457
	18.21563043478261	24.112227587629324	0.04109386920068523	0.10043882447239726		7.865000000000003	29.706273844416202	0.01835697038373279	0.2982028164304664		36.435	45.322821963995054	0.0820568279901312	0.12678101504977476
	22.760082582582584	24.20592754852524	0.04607551812758069	0.08921624773218577		9.68375	30.800819475780422	0.0205142069975328	0.3403062741080548		45.525	45.53692715851126	0.09174234799612217	0.13198471876029227
	28.45805012224939	23.449908790383684	0.05226395554482079	0.11040238898662369		11.956249999999997	31.65539168241031	0.022935586999030543	0.37093019956043977		56.89000000000001	44.98167556950557	0.10259139048649757	0.1364586544841836
	35.579755361930296	22.35536276243304	0.05910523761323606	0.10080236424561405		14.786169193934555	32.54598909385459	0.025600034227872142	0.41312346190427734		71.095	44.46920910641047	0.11467342638577456	0.14508414919116108
	44.3959769071095	22.23545082345397	0.06487409216723765	0.09857883558211493		18.354320790816328	31.6061096500545	0.028707602085812866	0.4257210470499518		88.85	43.13195449551867	0.12822504608297175	0.1505355859200432
	55.508556006840536	22.458316678133965	0.07427622340085183	0.10812622854616902		22.74887958532695	30.331840202070218	0.033118894961254135	0.4302333621874256		111.04499999999999	41.65581645579674	0.14335270008168072	0.16159330191865828
	69.42607142857142	23.230076224231333	0.08029309725567145	0.10561412432397664		28.340861998362	29.091610069660028	0.03609330165412493	0.43569660117632253		138.785	39.46061049754402	0.160260196647394	0.1804621869972419
	86.68272781456953	20.560725206897335	0.09010979663017507	0.14303576659709796		35.20578422724065	27.62286585293001	0.041899804242239845	0.44610589977354326		172.42845786516855	35.47825547847135	0.18205919262043616	0.197637654551427
						44.00388568287992	25.29309610367772	0.045537686384771923	0.4329321284646852		216.94027310344828	31.946334512006818	0.24017551385353825	0.26993521707947754
						54.74888611171484	22.57695679787783	0.05105775877720816	0.4375135341371553		266.30627089584226	19.30096034424586	0.2037133347518679	0.276648780956863
						68.32077940917884	19.779636049380283	0.05737946483047208	0.48524000198560685
						83.33147262990877	17.269283184408074	0.06726046314478823	0.6583627837635176

## Sheet: Figure 2c
Figure 2c
			Experimental profiles		Delta T [K]							Numerical profiles		epsilon [nm]
Parameters			relax 2		8									302
	Data 1	t=0		Data 2	t=2.5 s		Data 3	t=30 s			Num 1	t=0		Num 2	t=2.5 s		Num 3	t=30 s
	r [µm]	h [µm]		r [µm]	h [µm]		r [µm]	h [µm]			r [µm]	h [µm]		r [µm]	h [µm]		r [µm]	h [µm]
	-39.557620	2.676945		-42.452080	3.178737		-51.135460	2.754475			-501.056420	0.302315		-501.056420	0.302315		-501.056420	0.302315
	-39.075210	3.156124		-41.969670	3.657917		-50.653050	2.751245			-500.931156	0.302315		-500.931156	0.302315		-500.931156	0.302315
	-38.592800	3.152894		-41.487260	3.654686		-50.170640	2.748014			-500.805892	0.302315		-500.805892	0.302315		-500.805892	0.302315
	-38.110390	3.632074		-41.004850	3.651456		-49.688230	2.744784			-500.680628	0.302315		-500.680628	0.302315		-500.680628	0.302315
	-37.627980	3.628843		-40.522440	3.648226		-49.205820	2.741553			-500.555363	0.302315		-500.555363	0.302315		-500.555363	0.302315
	-37.145570	3.625613		-40.040030	4.127405		-47.758590	2.731862			-500.430099	0.302315		-500.430099	0.302315		-500.430099	0.302315
	-36.663160	4.104792		-39.557620	4.124175		-47.276180	2.728632			-500.304835	0.302315		-500.304835	0.302315		-500.304835	0.302315
	-36.180750	4.101562		-39.075210	4.120944		-46.793770	2.725401			-500.179571	0.302315		-500.179571	0.302315		-500.179571	0.302315
	-35.698340	4.098331		-37.627980	4.111253		-46.311360	2.722171			-500.054307	0.302315		-500.054307	0.302315		-500.054307	0.302315
	-35.215930	4.577511		-37.145570	4.590433		-45.828950	2.718940			-499.929043	0.302315		-499.929043	0.302315		-499.929043	0.302315
	-33.768700	5.050230		-36.663160	4.587202		-45.346540	2.715710			-499.803779	0.302315		-499.803779	0.302315		-499.803779	0.302315
	-33.286290	5.046999		-36.180750	4.583972		-44.864130	3.194889			-499.678515	0.302315		-499.678515	0.302315		-499.678515	0.302315
	-32.803880	5.043769		-35.698340	4.580741		-44.381720	3.191659			-499.553251	0.302315		-499.553251	0.302315		-499.553251	0.302315
	-32.321470	5.522948		-35.215930	5.059921		-43.899310	3.188429			-499.427986	0.302315		-499.427986	0.302315		-499.427986	0.302315
	-31.839060	5.519718		-34.733520	5.056691		-43.416900	3.185198			-499.302722	0.302315		-499.302722	0.302315		-499.302722	0.302315
	-31.356650	5.516488		-34.251110	5.053460		-42.934490	3.181968			-499.177458	0.302315		-499.177458	0.302315		-499.177458	0.302315
	-30.874240	5.995667		-33.768700	5.050230		-42.452080	3.178737			-499.052194	0.302315		-499.052194	0.302315		-499.052194	0.302315
	-30.391830	5.992437		-33.286290	5.529409		-41.969670	3.175507			-498.926930	0.302315		-498.926930	0.302315		-498.926930	0.302315
	-29.909420	6.471616		-32.803880	5.526179		-41.487260	3.654686			-498.801666	0.302315		-498.801666	0.302315		-498.801666	0.302315
	-29.427010	6.468386		-32.321470	5.522948		-41.004850	3.651456			-498.676402	0.302315		-498.676402	0.302315		-498.676402	0.302315
	-28.944600	6.465155		-31.839060	5.519718		-40.522440	3.648226			-498.551138	0.302315		-498.551138	0.302315		-498.551138	0.302315
	-28.462190	6.944335		-31.356650	5.998898		-40.040030	3.644995			-498.425874	0.302315		-498.425874	0.302315		-498.425874	0.302315
	-27.979780	6.941105		-30.874240	5.995667		-39.557620	3.641765			-498.300610	0.302315		-498.300610	0.302315		-498.300610	0.302315
	-27.497370	6.937874		-30.391830	5.992437		-39.075210	3.638534			-498.175345	0.302315		-498.175345	0.302315		-498.175345	0.302315
	-27.014960	7.417054		-29.909420	5.989206		-38.592800	3.635304			-498.050081	0.302315		-498.050081	0.302315		-498.050081	0.302315
	-26.532550	7.413823		-29.427010	5.985976		-38.110390	3.632074			-497.924817	0.302315		-497.924817	0.302315		-497.924817	0.302315
	-26.050140	7.410593		-28.944600	6.465155		-37.627980	3.628843			-497.799553	0.302315		-497.799553	0.302315		-497.799553	0.302315
	-25.567730	7.889772		-28.462190	6.461925		-37.145570	3.625613			-497.674289	0.302315		-497.674289	0.302315		-497.674289	0.302315
	-25.085320	7.886542		-27.979780	6.458695		-36.663160	4.104792			-497.549025	0.302315		-497.549025	0.302315		-497.549025	0.302315
	-24.602910	7.883312		-27.497370	6.455464		-36.180750	4.101562			-497.423761	0.302315		-497.423761	0.302315		-497.423761	0.302315
	-24.120500	8.362491		-27.014960	6.452234		-35.698340	4.098331			-497.298497	0.302315		-497.298497	0.302315		-497.298497	0.302315
	-23.638090	8.359261		-26.532550	6.931413		-35.215930	4.095101			-497.173233	0.302315		-497.173233	0.302315		-497.173233	0.302315
	-23.155680	8.356030		-26.050140	6.928183		-34.733520	4.091871			-497.047968	0.302315		-497.047968	0.302315		-497.047968	0.302315
	-22.673270	8.835210		-25.567730	6.924952		-34.251110	4.088640			-496.922704	0.302315		-496.922704	0.302315		-496.922704	0.302315
	-22.190860	8.831980		-25.085320	6.921722		-33.768700	4.085410			-496.797440	0.302315		-496.797440	0.302315		-496.797440	0.302315
	-21.708450	8.828749		-24.602910	6.918492		-33.286290	4.082179			-496.672176	0.302315		-496.672176	0.302315		-496.672176	0.302315
	-21.226040	9.307929		-24.120500	7.397671		-32.803880	4.078949			-496.546912	0.302315		-496.546912	0.302315		-496.546912	0.302315
	-20.743630	9.304698		-23.638090	7.394441		-32.321470	4.075718			-496.421648	0.302315		-496.421648	0.302315		-496.421648	0.302315
	-20.261220	9.301468		-23.155680	7.391210		-31.839060	4.554898			-496.296384	0.302315		-496.296384	0.302315		-496.296384	0.302315
	-19.778810	9.298237		-22.673270	7.387980		-31.356650	4.551668			-496.171120	0.302315		-496.171120	0.302315		-496.171120	0.302315
	-19.296400	9.777417		-22.190860	7.867160		-30.874240	4.548437			-496.045856	0.302315		-496.045856	0.302315		-496.045856	0.302315
	-18.813990	9.774187		-21.708450	7.863929		-30.391830	4.545207			-495.920592	0.302315		-495.920592	0.302315		-495.920592	0.302315
	-18.331580	9.770956		-21.226040	7.860699		-29.909420	4.541976			-495.795327	0.302315		-495.795327	0.302315		-495.795327	0.302315
	-17.849170	9.767726		-20.743630	7.857468		-29.427010	4.538746			-495.670063	0.302315		-495.670063	0.302315		-495.670063	0.302315
	-17.366760	10.246905		-20.261220	7.854238		-28.944600	4.535515			-495.544799	0.302315		-495.544799	0.302315		-495.544799	0.302315
	-16.884350	10.243675		-19.778810	7.851007		-28.462190	4.532285			-495.419535	0.302315		-495.419535	0.302315		-495.419535	0.302315
	-16.401940	10.240444		-19.296400	8.330187		-27.979780	4.529055			-495.294271	0.302315		-495.294271	0.302315		-495.294271	0.302315
	-15.919530	10.237214		-18.813990	8.326957		-27.497370	4.525824			-495.169007	0.302315		-495.169007	0.302315		-495.169007	0.302315
	-15.437120	10.233984		-18.331580	8.323726		-27.014960	4.522594			-495.043743	0.302315		-495.043743	0.302315		-495.043743	0.302315
	-14.954710	10.713163		-17.849170	8.320496		-26.532550	5.001773			-494.918479	0.302315		-494.918479	0.302315		-494.918479	0.302315
	-14.472300	10.709933		-17.366760	8.317265		-26.050140	4.998543			-494.793215	0.302315		-494.793215	0.302315		-494.793215	0.302315
	-13.989890	10.706702		-16.884350	8.314035		-25.567730	4.995312			-494.667950	0.302315		-494.667950	0.302315		-494.667950	0.302315
	-13.507480	10.703472		-16.401940	8.793214		-25.085320	4.992082			-494.542686	0.302315		-494.542686	0.302315		-494.542686	0.302315
	-13.025070	10.700241		-15.919530	8.789984		-24.602910	4.988852			-494.417422	0.302315		-494.417422	0.302315		-494.417422	0.302315
	-12.542660	11.179421		-15.437120	8.786754		-24.120500	4.985621			-494.292158	0.302315		-494.292158	0.302315		-494.292158	0.302315
	-12.060250	11.176191		-14.954710	8.783523		-23.638090	4.982391			-494.166894	0.302315		-494.166894	0.302315		-494.166894	0.302315
	-11.577840	11.172960		-14.472300	8.780293		-23.155680	4.979160			-494.041630	0.302315		-494.041630	0.302315		-494.041630	0.302315
	-11.095430	11.169730		-13.989890	8.777062		-22.673270	4.975930			-493.916366	0.302315		-493.916366	0.302315		-493.916366	0.302315
	-10.613020	11.166499		-13.507480	8.773832		-22.190860	4.972700			-493.791102	0.302315		-493.791102	0.302315		-493.791102	0.302315
	-10.130610	11.163269		-13.025070	9.253011		-21.708450	4.969469			-493.665838	0.302315		-493.665838	0.302315		-493.665838	0.302315
	-9.648200	11.160038		-12.542660	9.249781		-21.226040	4.966239			-493.540574	0.302315		-493.540574	0.302315		-493.540574	0.302315
	-9.165790	11.156808		-12.060250	9.246551		-20.743630	5.445418			-493.415309	0.302315		-493.415309	0.302315		-493.415309	0.302315
	-8.683380	11.635988		-11.577840	9.243320		-20.261220	5.442188			-493.290045	0.302315		-493.290045	0.302315		-493.290045	0.302315
	-8.200970	11.632757		-11.095430	9.240090		-19.778810	5.438957			-493.164781	0.302315		-493.164781	0.302315		-493.164781	0.302315
	-7.718560	11.629527		-10.613020	9.236859		-19.296400	5.435727			-493.039517	0.302315		-493.039517	0.302315		-493.039517	0.302315
	-7.236150	11.626296		-10.130610	9.233629		-18.813990	5.432497			-492.914253	0.302315		-492.914253	0.302315		-492.914253	0.302315
	-6.753740	11.623066		-9.648200	9.230398		-18.331580	5.429266			-492.788989	0.302315		-492.788989	0.302315		-492.788989	0.302315
	-6.271330	11.619836		-9.165790	9.227168		-17.849170	5.426036			-492.663725	0.302315		-492.663725	0.302315		-492.663725	0.302315
	-5.788920	11.616605		-8.683380	9.223938		-17.366760	5.422805			-492.538461	0.302315		-492.538461	0.302315		-492.538461	0.302315
	-5.306510	11.613375		-8.200970	9.220707		-16.884350	5.419575			-492.413197	0.302315		-492.413197	0.302315		-492.413197	0.302315
	-4.824100	12.092554		-7.718560	9.699887		-16.401940	5.416344			-492.287932	0.302315		-492.287932	0.302315		-492.287932	0.302315
	-4.341690	12.089324		-7.236150	9.696656		-15.919530	5.413114			-492.162668	0.302315		-492.162668	0.302315		-492.162668	0.302315
	-3.859280	12.086093		-6.753740	9.693426		-15.437120	5.409884			-492.037404	0.302315		-492.037404	0.302315		-492.037404	0.302315
	-3.376870	12.082863		-6.271330	9.690196		-14.954710	5.406653			-491.912140	0.302315		-491.912140	0.302315		-491.912140	0.302315
	-2.894460	12.079633		-5.788920	9.686965		-14.472300	5.403423			-491.786876	0.302315		-491.786876	0.302315		-491.786876	0.302315
	-2.412050	12.076402		-5.306510	9.683735		-13.989890	5.400192			-491.661612	0.302315		-491.661612	0.302315		-491.661612	0.302315
	-1.929640	12.073172		-4.824100	9.680504		-13.507480	5.396962			-491.536348	0.302315		-491.536348	0.302315		-491.536348	0.302315
	-1.447230	12.069941		-4.341690	9.677274		-13.025070	5.393731			-491.411084	0.302315		-491.411084	0.302315		-491.411084	0.302315
	-0.964820	12.066711		-3.859280	9.674043		-12.542660	5.390501			-491.285820	0.302315		-491.285820	0.302315		-491.285820	0.302315
	-0.482410	12.063480		-3.376870	9.670813		-12.060250	5.869681			-491.160556	0.302315		-491.160556	0.302315		-491.160556	0.302315
	0.000000	12.060250		-2.894460	9.667583		-11.577840	5.866450			-491.035291	0.302315		-491.035291	0.302315		-491.035291	0.302315
	0.482410	12.057020		-2.412050	9.664352		-11.095430	5.863220			-490.910027	0.302315		-490.910027	0.302315		-490.910027	0.302315
	0.000000	12.060250		-1.929640	9.661122		-10.613020	5.859989			-490.784763	0.302315		-490.784763	0.302315		-490.784763	0.302315
	0.482410	12.057020		-1.447230	9.657891		-10.130610	5.856759			-490.659499	0.302315		-490.659499	0.302315		-490.659499	0.302315
	0.964820	12.053789		-0.964820	9.654661		-9.648200	5.853528			-490.534235	0.302315		-490.534235	0.302315		-490.534235	0.302315
	1.447230	12.050559		-0.482410	9.651430		-9.165790	5.850298			-490.408971	0.302315		-490.408971	0.302315		-490.408971	0.302315
	1.929640	12.047328		0.000000	9.648200		-8.683380	5.847068			-490.283707	0.302315		-490.283707	0.302315		-490.283707	0.302315
	2.412050	12.044098		0.482410	9.644970		-8.200970	5.843837			-490.158443	0.302315		-490.158443	0.302315		-490.158443	0.302315
	2.894460	12.040867		0.964820	9.641739		-7.718560	5.840607			-490.033179	0.302315		-490.033179	0.302315		-490.033179	0.302315
	3.376870	12.037637		1.447230	9.638509		-7.236150	5.837376			-489.907914	0.302315		-489.907914	0.302315		-489.907914	0.302315
	3.859280	12.034407		0.964820	9.641739		-6.753740	5.834146			-489.782650	0.302315		-489.782650	0.302315		-489.782650	0.302315
	4.341690	12.031176		1.447230	9.638509		-6.271330	5.830916			-489.657386	0.302315		-489.657386	0.302315		-489.657386	0.302315
	4.824100	12.027946		1.929640	9.635278		-5.788920	5.827685			-489.532122	0.302315		-489.532122	0.302315		-489.532122	0.302315
	5.306510	12.024715		2.412050	9.632048		-5.306510	5.824455			-489.406858	0.302315		-489.406858	0.302315		-489.406858	0.302315
	5.788920	11.539075		2.894460	9.628817		-4.824100	5.821224			-489.281594	0.302315		-489.281594	0.302315		-489.281594	0.302315
	6.271330	11.535844		3.376870	9.625587		-4.341690	5.817994			-489.156330	0.302315		-489.156330	0.302315		-489.156330	0.302315
	6.753740	11.532614		3.859280	9.622357		-3.859280	5.814763			-489.031066	0.302315		-489.031066	0.302315		-489.031066	0.302315
	7.236150	11.529384		4.341690	9.619126		-3.376870	5.811533			-488.905802	0.302315		-488.905802	0.302315		-488.905802	0.302315
	7.718560	11.526153		4.824100	9.615896		-2.894460	5.808303			-488.780538	0.302315		-488.780538	0.302315		-488.780538	0.302315
	8.200970	11.522923		5.306510	9.612665		-2.412050	5.805072			-488.655273	0.302315		-488.655273	0.302315		-488.655273	0.302315
	8.683380	11.519692		5.788920	9.609435		-1.929640	5.801842			-488.530009	0.302315		-488.530009	0.302315		-488.530009	0.302315
	9.165790	11.516462		6.271330	9.606204		-1.447230	5.798611			-488.404745	0.302315		-488.404745	0.302315		-488.404745	0.302315
	9.648200	11.513232		6.753740	9.602974		-0.964820	5.795381			-488.279481	0.302315		-488.279481	0.302315		-488.279481	0.302315
	10.130610	11.510001		7.236150	9.599744		-0.482410	5.792150			-488.154217	0.302315		-488.154217	0.302315		-488.154217	0.302315
	10.613020	11.024361		7.718560	9.596513		0.000000	5.788920			-488.028953	0.302315		-488.028953	0.302315		-488.028953	0.302315
	11.095430	11.021130		8.200970	9.593283		0.482410	5.785690			-487.903689	0.302315		-487.903689	0.302315		-487.903689	0.302315
	11.577840	11.017900		8.683380	9.590052		0.964820	5.782459			-487.778425	0.302315		-487.778425	0.302315		-487.778425	0.302315
	12.060250	11.014669		9.165790	9.586822		1.447230	5.779229			-487.653161	0.302315		-487.653161	0.302315		-487.653161	0.302315
	12.542660	11.011439		9.648200	9.101182		1.929640	5.775998			-487.527896	0.302315		-487.527896	0.302315		-487.527896	0.302315
	13.025070	11.008209		10.130610	9.097951		2.412050	5.772768			-487.402632	0.302315		-487.402632	0.302315		-487.402632	0.302315
	13.507480	10.522568		10.613020	9.094721		1.929640	5.775998			-487.277368	0.302315		-487.277368	0.302315		-487.277368	0.302315
	13.989890	10.519338		11.095430	9.091490		2.412050	5.772768			-487.152104	0.302315		-487.152104	0.302315		-487.152104	0.302315
	14.472300	10.516107		11.577840	9.088260		2.894460	5.769537			-487.026840	0.302315		-487.026840	0.302315		-487.026840	0.302315
	14.954710	10.512877		12.060250	9.085029		3.376870	5.766307			-486.901576	0.302315		-486.901576	0.302315		-486.901576	0.302315
	15.437120	10.509646		12.542660	9.081799		3.859280	5.763077			-486.776312	0.302315		-486.776312	0.302315		-486.776312	0.302315
	15.919530	10.506416		13.025070	9.078569		4.341690	5.759846			-486.651048	0.302315		-486.651048	0.302315		-486.651048	0.302315
	16.401940	10.503186		13.507480	9.075338		4.824100	5.756616			-486.525784	0.302315		-486.525784	0.302315		-486.525784	0.302315
	16.884350	10.017545		13.989890	9.072108		5.306510	5.753385			-486.400520	0.302315		-486.400520	0.302315		-486.400520	0.302315
	17.366760	10.014315		14.472300	8.586467		5.788920	5.750155			-486.275255	0.302315		-486.275255	0.302315		-486.275255	0.302315
	17.849170	10.011084		14.954710	8.583237		6.271330	5.746924			-486.149991	0.302315		-486.149991	0.302315		-486.149991	0.302315
	18.331580	10.007854		15.437120	8.580006		6.753740	5.743694			-486.024727	0.302315		-486.024727	0.302315		-486.024727	0.302315
	18.813990	10.004623		15.919530	8.576776		7.236150	5.740464			-485.899463	0.302315		-485.899463	0.302315		-485.899463	0.302315
	19.296400	9.518983		16.401940	8.573546		7.718560	5.737233			-485.774199	0.302315		-485.774199	0.302315		-485.774199	0.302315
	19.778810	9.515753		16.884350	8.570315		8.200970	5.734003			-485.648935	0.302315		-485.648935	0.302315		-485.648935	0.302315
	20.261220	9.512522		17.366760	8.567085		8.683380	5.730772			-485.523671	0.302315		-485.523671	0.302315		-485.523671	0.302315
	20.743630	9.509292		17.849170	8.563854		9.165790	5.727542			-485.398407	0.302315		-485.398407	0.302315		-485.398407	0.302315
	21.226040	9.023651		18.331580	8.560624		9.648200	5.724312			-485.273143	0.302315		-485.273143	0.302315		-485.273143	0.302315
	21.708450	9.020421		18.813990	8.074983		10.130610	5.721081			-485.147879	0.302315		-485.147879	0.302315		-485.147879	0.302315
	22.190860	9.017190		19.296400	8.071753		10.613020	5.235441			-485.022614	0.302315		-485.022614	0.302315		-485.022614	0.302315
	22.673270	9.013960		19.778810	8.068523		11.095430	5.232210			-484.897350	0.302315		-484.897350	0.302315		-484.897350	0.302315
	23.155680	8.528320		20.261220	8.065292		11.577840	5.228980			-484.772086	0.302315		-484.772086	0.302315		-484.772086	0.302315
	23.638090	8.525089		20.743630	8.062062		12.060250	5.225749			-484.646822	0.302315		-484.646822	0.302315		-484.646822	0.302315
	24.120500	8.521859		21.226040	8.058831		12.542660	5.222519			-484.521558	0.302315		-484.521558	0.302315		-484.521558	0.302315
	24.602910	8.518628		21.708450	8.055601		13.025070	5.219289			-484.396294	0.302315		-484.396294	0.302315		-484.396294	0.302315
	25.085320	8.032988		22.190860	7.569960		13.507480	5.216058			-484.271030	0.302315		-484.271030	0.302315		-484.271030	0.302315
	25.567730	8.029758		22.673270	7.566730		13.989890	5.212828			-484.145766	0.302315		-484.145766	0.302315		-484.145766	0.302315
	26.050140	8.026527		23.155680	7.563500		14.472300	5.209597			-484.020502	0.302315		-484.020502	0.302315		-484.020502	0.302315
	26.532550	8.023297		23.638090	7.560269		14.954710	5.206367			-483.895237	0.302315		-483.895237	0.302315		-483.895237	0.302315
	27.014960	7.537656		24.120500	7.557039		15.437120	5.203136			-483.769973	0.302315		-483.769973	0.302315		-483.769973	0.302315
	27.497370	7.534426		24.602910	7.071398		15.919530	5.199906			-483.644709	0.302315		-483.644709	0.302315		-483.644709	0.302315
	27.979780	7.531195		25.085320	7.068168		16.401940	5.196676			-483.519445	0.302315		-483.519445	0.302315		-483.519445	0.302315
	28.462190	7.045555		25.567730	7.064938		16.884350	5.193445			-483.394181	0.302315		-483.394181	0.302315		-483.394181	0.302315
	28.944600	7.042325		26.050140	7.061707		17.366760	5.190215			-483.268917	0.302315		-483.268917	0.302315		-483.268917	0.302315
	29.427010	7.039094		26.532550	7.058477		17.849170	5.186984			-483.143653	0.302315		-483.143653	0.302315		-483.143653	0.302315
	29.909420	6.553454		27.014960	7.055246		18.331580	5.183754			-483.018389	0.302315		-483.018389	0.302315		-483.018389	0.302315
	30.391830	6.550223		27.497370	6.569606		18.813990	5.180523			-482.893125	0.302315		-482.893125	0.302315		-482.893125	0.302315
	30.874240	6.546993		27.979780	6.566375		19.296400	5.177293			-482.767861	0.302315		-482.767861	0.302315		-482.767861	0.302315
	31.356650	6.061352		28.462190	6.563145		19.778810	5.174063			-482.642596	0.302315		-482.642596	0.302315		-482.642596	0.302315
	31.839060	6.058122		28.944600	6.559915		20.261220	4.688422			-482.517332	0.302315		-482.517332	0.302315		-482.517332	0.302315
	32.321470	6.054892		29.427010	6.556684		20.743630	4.685192			-482.392068	0.302315		-482.392068	0.302315		-482.392068	0.302315
	32.803880	5.569251		29.909420	6.071044		21.226040	4.681961			-482.266804	0.302315		-482.266804	0.302315		-482.266804	0.302315
	33.286290	5.566021		30.391830	6.067813		21.708450	4.678731			-482.141540	0.302315		-482.141540	0.302315		-482.141540	0.302315
	33.768700	5.080380		30.874240	6.064583		22.190860	4.675500			-482.016276	0.302315		-482.016276	0.302315		-482.016276	0.302315
	34.251110	5.077150		31.356650	6.061352		22.673270	4.672270			-481.891012	0.302315		-481.891012	0.302315		-481.891012	0.302315
	34.733520	5.073919		31.839060	6.058122		23.155680	4.669040			-481.765748	0.302315		-481.765748	0.302315		-481.765748	0.302315
	35.215930	4.588279		32.321470	5.572482		23.638090	4.665809			-481.640484	0.302315		-481.640484	0.302315		-481.640484	0.302315
	35.698340	4.585049		32.803880	5.569251		24.120500	4.662579			-481.515219	0.302315		-481.515219	0.302315		-481.515219	0.302315
	36.180750	4.581818		33.286290	5.566021		24.602910	4.659348			-481.389955	0.302315		-481.389955	0.302315		-481.389955	0.302315
	36.663160	4.578588		33.768700	5.562790		25.085320	4.656118			-481.264691	0.302315		-481.264691	0.302315		-481.264691	0.302315
	37.145570	4.092947		34.251110	5.559560		25.567730	4.652888			-481.139427	0.302315		-481.139427	0.302315		-481.139427	0.302315
	37.627980	4.089717		34.733520	5.073919		26.050140	4.649657			-481.014163	0.302315		-481.014163	0.302315		-481.014163	0.302315
	38.110390	4.086486		35.215930	5.070689		26.532550	4.646427			-480.888899	0.302315		-480.888899	0.302315		-480.888899	0.302315
	38.592800	4.083256		35.698340	5.067459		27.014960	4.643196			-480.763635	0.302315		-480.763635	0.302315		-480.763635	0.302315
	39.075210	3.597616		36.180750	5.064228		27.497370	4.639966			-480.638371	0.302315		-480.638371	0.302315		-480.638371	0.302315
	39.557620	3.594385		36.663160	5.060998		27.979780	4.636735			-480.513107	0.302315		-480.513107	0.302315		-480.513107	0.302315
	40.040030	3.591155		37.145570	4.575357		28.462190	4.151095			-480.387843	0.302315		-480.387843	0.302315		-480.387843	0.302315
	40.522440	3.105514		37.627980	4.572127		28.944600	4.147865			-480.262578	0.302315		-480.262578	0.302315		-480.262578	0.302315
	41.004850	3.102284		38.110390	4.568896		29.427010	4.144634			-480.137314	0.302315		-480.137314	0.302315		-480.137314	0.302315
	41.487260	2.616644		38.592800	4.565666		29.909420	4.141404			-480.012050	0.302315		-480.012050	0.302315		-480.012050	0.302315
	41.969670	2.131003		39.075210	4.562436		30.391830	4.138173			-479.886786	0.302315		-479.886786	0.302315		-479.886786	0.302315
				39.557620	4.076795		30.874240	4.134943			-479.761522	0.302315		-479.761522	0.302315		-479.761522	0.302315
	538.0	339.0		40.040030	4.073565		31.356650	4.131712			-479.636258	0.302315		-479.636258	0.302315		-479.636258	0.302315
	539.0	340.0		40.522440	4.070334		31.839060	4.128482			-479.510994	0.302315		-479.510994	0.302315		-479.510994	0.302315
				41.004850	4.067104		32.321470	4.125252			-479.385730	0.302315		-479.385730	0.302315		-479.385730	0.302315
				41.487260	4.063874		32.803880	4.122021			-479.260466	0.302315		-479.260466	0.302315		-479.260466	0.302315
				41.969670	3.578233		33.286290	4.118791			-479.135201	0.302315		-479.135201	0.302315		-479.135201	0.302315
				42.452080	3.575003		33.768700	4.115560			-479.009937	0.302315		-479.009937	0.302315		-479.009937	0.302315
				42.934490	3.571772		34.251110	4.112330			-478.884673	0.302315		-478.884673	0.302315		-478.884673	0.302315
				43.416900	3.568542		34.733520	4.109099			-478.759409	0.302315		-478.759409	0.302315		-478.759409	0.302315
				43.899310	3.565311		35.215930	4.105869			-478.634145	0.302315		-478.634145	0.302315		-478.634145	0.302315
				44.381720	3.079671		35.698340	4.102639			-478.508881	0.302315		-478.508881	0.302315		-478.508881	0.302315
				44.864130	3.076441		36.180750	4.099408			-478.383617	0.302315		-478.383617	0.302315		-478.383617	0.302315
				45.346540	3.073210		36.663160	4.096178			-478.258353	0.302315		-478.258353	0.302315		-478.258353	0.302315
				45.828950	2.587570		37.145570	4.092947			-478.133089	0.302315		-478.133089	0.302315		-478.133089	0.302315
				46.311360	0.172289		37.627980	3.607307			-478.007825	0.302315		-478.007825	0.302315		-478.007825	0.302315
				46.793770	2.098699		38.110390	3.604076			-477.882560	0.302315		-477.882560	0.302315		-477.882560	0.302315
				47.276180	2.095468		38.592800	3.600846			-477.757296	0.302315		-477.757296	0.302315		-477.757296	0.302315
				47.758590	2.092238		39.075210	3.597616			-477.632032	0.302315		-477.632032	0.302315		-477.632032	0.302315
				48.241000	2.089008		39.557620	3.594385			-477.506768	0.302315		-477.506768	0.302315		-477.506768	0.302315
							40.040030	3.591155			-477.381504	0.302315		-477.381504	0.302315		-477.381504	0.302315
				547.0	340.0		40.522440	3.587924			-477.256240	0.302315		-477.256240	0.302315		-477.256240	0.302315
				548.0	340.0		41.004850	3.584694			-477.130976	0.302315		-477.130976	0.302315		-477.130976	0.302315
				549.0	340.0		41.487260	3.581464			-477.005712	0.302315		-477.005712	0.302315		-477.005712	0.302315
				550.0	340.0		41.969670	3.578233			-476.880448	0.302315		-476.880448	0.302315		-476.880448	0.302315
				551.0	340.0		42.452080	3.575003			-476.755183	0.302315		-476.755183	0.302315		-476.755183	0.302315
				552.0	340.0		42.934490	3.571772			-476.629919	0.302315		-476.629919	0.302315		-476.629919	0.302315
							43.416900	3.086132			-476.504655	0.302315		-476.504655	0.302315		-476.504655	0.302315
							43.899310	3.082901			-476.379391	0.302315		-476.379391	0.302315		-476.379391	0.302315
							44.381720	3.079671			-476.254127	0.302315		-476.254127	0.302315		-476.254127	0.302315
							44.864130	3.076441			-476.128863	0.302315		-476.128863	0.302315		-476.128863	0.302315
							45.346540	3.073210			-476.003599	0.302315		-476.003599	0.302315		-476.003599	0.302315
							45.828950	3.069980			-475.878335	0.302315		-475.878335	0.302315		-475.878335	0.302315
							46.311360	3.066749			-475.753071	0.302315		-475.753071	0.302315		-475.753071	0.302315
							46.793770	3.063519			-475.627807	0.302315		-475.627807	0.302315		-475.627807	0.302315
							47.276180	3.060288			-475.502542	0.302315		-475.502542	0.302315		-475.502542	0.302315
							47.758590	3.057058			-475.377278	0.302315		-475.377278	0.302315		-475.377278	0.302315
							48.241000	2.571418			-475.252014	0.302315		-475.252014	0.302315		-475.252014	0.302315
							48.723410	2.568187			-475.126750	0.302315		-475.126750	0.302315		-475.126750	0.302315
							49.205820	2.564957			-475.001486	0.302315		-475.001486	0.302315		-475.001486	0.302315
							49.688230	2.561726			-474.876222	0.302315		-474.876222	0.302315		-474.876222	0.302315
							50.170640	2.558496			-474.750958	0.302315		-474.750958	0.302315		-474.750958	0.302315
							50.653050	2.555265			-474.625694	0.302315		-474.625694	0.302315		-474.625694	0.302315
							51.135460	2.552035			-474.500430	0.302315		-474.500430	0.302315		-474.500430	0.302315
							51.617870	2.548805			-474.375165	0.302315		-474.375165	0.302315		-474.375165	0.302315
							52.100280	2.545574			-474.249901	0.302315		-474.249901	0.302315		-474.249901	0.302315
											-474.124637	0.302315		-474.124637	0.302315		-474.124637	0.302315
							531.0	339.0			-473.999373	0.302315		-473.999373	0.302315		-473.999373	0.302315
							532.0	339.0			-473.874109	0.302315		-473.874109	0.302315		-473.874109	0.302315
							533.0	339.0			-473.748845	0.302315		-473.748845	0.302315		-473.748845	0.302315
							534.0	339.0			-473.623581	0.302315		-473.623581	0.302315		-473.623581	0.302315
							535.0	339.0			-473.498317	0.302315		-473.498317	0.302315		-473.498317	0.302315
							536.0	339.0			-473.373053	0.302315		-473.373053	0.302315		-473.373053	0.302315
							537.0	339.0			-473.247789	0.302315		-473.247789	0.302315		-473.247789	0.302315
							538.0	339.0			-473.122524	0.302315		-473.122524	0.302315		-473.122524	0.302315
							539.0	339.0			-472.997260	0.302315		-472.997260	0.302315		-472.997260	0.302315
							540.0	339.0			-472.871996	0.302315		-472.871996	0.302315		-472.871996	0.302315
							541.0	339.0			-472.746732	0.302315		-472.746732	0.302315		-472.746732	0.302315
							542.0	339.0			-472.621468	0.302315		-472.621468	0.302315		-472.621468	0.302315
							543.0	339.0			-472.496204	0.302315		-472.496204	0.302315		-472.496204	0.302315
							544.0	338.0			-472.370940	0.302315		-472.370940	0.302315		-472.370940	0.302315
							545.0	338.0			-472.245676	0.302315		-472.245676	0.302315		-472.245676	0.302315
							546.0	338.0			-472.120412	0.302315		-472.120412	0.302315		-472.120412	0.302315
							547.0	338.0			-471.995147	0.302315		-471.995147	0.302315		-471.995147	0.302315
											-471.869883	0.302315		-471.869883	0.302315		-471.869883	0.302315
											-471.744619	0.302315		-471.744619	0.302315		-471.744619	0.302315
											-471.619355	0.302315		-471.619355	0.302315		-471.619355	0.302315
											-471.494091	0.302315		-471.494091	0.302315		-471.494091	0.302315
											-471.368827	0.302315		-471.368827	0.302315		-471.368827	0.302315
											-471.243563	0.302315		-471.243563	0.302315		-471.243563	0.302315
											-471.118299	0.302315		-471.118299	0.302315		-471.118299	0.302315
											-470.993035	0.302315		-470.993035	0.302315		-470.993035	0.302315
											-470.867771	0.302315		-470.867771	0.302315		-470.867771	0.302315
											-470.742506	0.302315		-470.742506	0.302315		-470.742506	0.302315
											-470.617242	0.302315		-470.617242	0.302315		-470.617242	0.302315
											-470.491978	0.302315		-470.491978	0.302315		-470.491978	0.302315
											-470.366714	0.302315		-470.366714	0.302315		-470.366714	0.302315
											-470.241450	0.302315		-470.241450	0.302315		-470.241450	0.302315
											-470.116186	0.302315		-470.116186	0.302315		-470.116186	0.302315
											-469.990922	0.302315		-469.990922	0.302315		-469.990922	0.302315
											-469.865658	0.302315		-469.865658	0.302315		-469.865658	0.302315
											-469.740394	0.302315		-469.740394	0.302315		-469.740394	0.302315
											-469.615129	0.302315		-469.615129	0.302315		-469.615129	0.302315
											-469.489865	0.302315		-469.489865	0.302315		-469.489865	0.302315
											-469.364601	0.302315		-469.364601	0.302315		-469.364601	0.302315
											-469.239337	0.302315		-469.239337	0.302315		-469.239337	0.302315
											-469.114073	0.302315		-469.114073	0.302315		-469.114073	0.302315
											-468.988809	0.302315		-468.988809	0.302315		-468.988809	0.302315
											-468.863545	0.302315		-468.863545	0.302315		-468.863545	0.302315
											-468.738281	0.302315		-468.738281	0.302315		-468.738281	0.302315
											-468.613017	0.302315		-468.613017	0.302315		-468.613017	0.302315
											-468.487753	0.302315		-468.487753	0.302315		-468.487753	0.302315
											-468.362488	0.302315		-468.362488	0.302315		-468.362488	0.302315
											-468.237224	0.302315		-468.237224	0.302315		-468.237224	0.302315
											-468.111960	0.302315		-468.111960	0.302315		-468.111960	0.302315
											-467.986696	0.302315		-467.986696	0.302315		-467.986696	0.302315
											-467.861432	0.302315		-467.861432	0.302315		-467.861432	0.302315
											-467.736168	0.302315		-467.736168	0.302315		-467.736168	0.302315
											-467.610904	0.302315		-467.610904	0.302315		-467.610904	0.302315
											-467.485640	0.302315		-467.485640	0.302315		-467.485640	0.302315
											-467.360376	0.302315		-467.360376	0.302315		-467.360376	0.302315
											-467.235111	0.302315		-467.235111	0.302315		-467.235111	0.302315
											-467.109847	0.302315		-467.109847	0.302315		-467.109847	0.302315
											-466.984583	0.302315		-466.984583	0.302315		-466.984583	0.302315
											-466.859319	0.302315		-466.859319	0.302315		-466.859319	0.302315
											-466.734055	0.302315		-466.734055	0.302315		-466.734055	0.302315
											-466.608791	0.302315		-466.608791	0.302315		-466.608791	0.302315
											-466.483527	0.302315		-466.483527	0.302315		-466.483527	0.302315
											-466.358263	0.302315		-466.358263	0.302315		-466.358263	0.302315
											-466.232999	0.302315		-466.232999	0.302315		-466.232999	0.302315
											-466.107735	0.302315		-466.107735	0.302315		-466.107735	0.302315
											-465.982470	0.302315		-465.982470	0.302315		-465.982470	0.302315
											-465.857206	0.302315		-465.857206	0.302315		-465.857206	0.302315
											-465.731942	0.302315		-465.731942	0.302315		-465.731942	0.302315
											-465.606678	0.302315		-465.606678	0.302315		-465.606678	0.302315
											-465.481414	0.302315		-465.481414	0.302315		-465.481414	0.302315
											-465.356150	0.302315		-465.356150	0.302315		-465.356150	0.302315
											-465.230886	0.302315		-465.230886	0.302315		-465.230886	0.302315
											-465.105622	0.302315		-465.105622	0.302315		-465.105622	0.302315
											-464.980358	0.302315		-464.980358	0.302315		-464.980358	0.302315
											-464.855094	0.302315		-464.855094	0.302315		-464.855094	0.302315
											-464.729829	0.302315		-464.729829	0.302315		-464.729829	0.302315
											-464.604565	0.302315		-464.604565	0.302315		-464.604565	0.302315
											-464.479301	0.302315		-464.479301	0.302315		-464.479301	0.302315
											-464.354037	0.302315		-464.354037	0.302315		-464.354037	0.302315
											-464.228773	0.302315		-464.228773	0.302315		-464.228773	0.302315
											-464.103509	0.302315		-464.103509	0.302315		-464.103509	0.302315
											-463.978245	0.302315		-463.978245	0.302315		-463.978245	0.302315
											-463.852981	0.302315		-463.852981	0.302315		-463.852981	0.302315
											-463.727717	0.302315		-463.727717	0.302315		-463.727717	0.302315
											-463.602452	0.302315		-463.602452	0.302315		-463.602452	0.302315
											-463.477188	0.302315		-463.477188	0.302315		-463.477188	0.302315
											-463.351924	0.302315		-463.351924	0.302315		-463.351924	0.302315
											-463.226660	0.302315		-463.226660	0.302315		-463.226660	0.302315
											-463.101396	0.302315		-463.101396	0.302315		-463.101396	0.302315
											-462.976132	0.302315		-462.976132	0.302315		-462.976132	0.302315
											-462.850868	0.302315		-462.850868	0.302315		-462.850868	0.302315
											-462.725604	0.302315		-462.725604	0.302315		-462.725604	0.302315
											-462.600340	0.302315		-462.600340	0.302315		-462.600340	0.302315
											-462.475076	0.302315		-462.475076	0.302315		-462.475076	0.302315
											-462.349811	0.302315		-462.349811	0.302315		-462.349811	0.302315
											-462.224547	0.302315		-462.224547	0.302315		-462.224547	0.302315
											-462.099283	0.302315		-462.099283	0.302315		-462.099283	0.302315
											-461.974019	0.302315		-461.974019	0.302315		-461.974019	0.302315
											-461.848755	0.302315		-461.848755	0.302315		-461.848755	0.302315
											-461.723491	0.302315		-461.723491	0.302315		-461.723491	0.302315
											-461.598227	0.302315		-461.598227	0.302315		-461.598227	0.302315
											-461.472963	0.302315		-461.472963	0.302315		-461.472963	0.302315
											-461.347699	0.302315		-461.347699	0.302315		-461.347699	0.302315
											-461.222434	0.302315		-461.222434	0.302315		-461.222434	0.302315
											-461.097170	0.302315		-461.097170	0.302315		-461.097170	0.302315
											-460.971906	0.302315		-460.971906	0.302315		-460.971906	0.302315
											-460.846642	0.302315		-460.846642	0.302315		-460.846642	0.302315
											-460.721378	0.302315		-460.721378	0.302315		-460.721378	0.302315
											-460.596114	0.302315		-460.596114	0.302315		-460.596114	0.302315
											-460.470850	0.302315		-460.470850	0.302315		-460.470850	0.302315
											-460.345586	0.302315		-460.345586	0.302315		-460.345586	0.302315
											-460.220322	0.302315		-460.220322	0.302315		-460.220322	0.302315
											-460.095058	0.302315		-460.095058	0.302315		-460.095058	0.302315
											-459.969793	0.302315		-459.969793	0.302315		-459.969793	0.302315
											-459.844529	0.302315		-459.844529	0.302315		-459.844529	0.302315
											-459.719265	0.302315		-459.719265	0.302315		-459.719265	0.302315
											-459.594001	0.302315		-459.594001	0.302315		-459.594001	0.302315
											-459.468737	0.302315		-459.468737	0.302315		-459.468737	0.302315
											-459.343473	0.302315		-459.343473	0.302315		-459.343473	0.302315
											-459.218209	0.302315		-459.218209	0.302315		-459.218209	0.302315
											-459.092945	0.302315		-459.092945	0.302315		-459.092945	0.302315
											-458.967681	0.302315		-458.967681	0.302315		-458.967681	0.302315
											-458.842416	0.302315		-458.842416	0.302315		-458.842416	0.302315
											-458.717152	0.302315		-458.717152	0.302315		-458.717152	0.302315
											-458.591888	0.302315		-458.591888	0.302315		-458.591888	0.302315
											-458.466624	0.302315		-458.466624	0.302315		-458.466624	0.302315
											-458.341360	0.302315		-458.341360	0.302315		-458.341360	0.302315
											-458.216096	0.302315		-458.216096	0.302315		-458.216096	0.302315
											-458.090832	0.302315		-458.090832	0.302315		-458.090832	0.302315
											-457.965568	0.302315		-457.965568	0.302315		-457.965568	0.302315
											-457.840304	0.302315		-457.840304	0.302315		-457.840304	0.302315
											-457.715040	0.302315		-457.715040	0.302315		-457.715040	0.302315
											-457.589775	0.302315		-457.589775	0.302315		-457.589775	0.302315
											-457.464511	0.302315		-457.464511	0.302315		-457.464511	0.302315
											-457.339247	0.302315		-457.339247	0.302315		-457.339247	0.302315
											-457.213983	0.302315		-457.213983	0.302315		-457.213983	0.302315
											-457.088719	0.302315		-457.088719	0.302315		-457.088719	0.302315
											-456.963455	0.302315		-456.963455	0.302315		-456.963455	0.302315
											-456.838191	0.302315		-456.838191	0.302315		-456.838191	0.302315
											-456.712927	0.302315		-456.712927	0.302315		-456.712927	0.302315
											-456.587663	0.302315		-456.587663	0.302315		-456.587663	0.302315
											-456.462398	0.302315		-456.462398	0.302315		-456.462398	0.302315
											-456.337134	0.302315		-456.337134	0.302315		-456.337134	0.302315
											-456.211870	0.302315		-456.211870	0.302315		-456.211870	0.302315
											-456.086606	0.302315		-456.086606	0.302315		-456.086606	0.302315
											-455.961342	0.302315		-455.961342	0.302315		-455.961342	0.302315
											-455.836078	0.302315		-455.836078	0.302315		-455.836078	0.302315
											-455.710814	0.302315		-455.710814	0.302315		-455.710814	0.302315
											-455.585550	0.302315		-455.585550	0.302315		-455.585550	0.302315
											-455.460286	0.302315		-455.460286	0.302315		-455.460286	0.302315
											-455.335022	0.302315		-455.335022	0.302315		-455.335022	0.302315
											-455.209757	0.302315		-455.209757	0.302315		-455.209757	0.302315
											-455.084493	0.302315		-455.084493	0.302315		-455.084493	0.302315
											-454.959229	0.302315		-454.959229	0.302315		-454.959229	0.302315
											-454.833965	0.302315		-454.833965	0.302315		-454.833965	0.302315
											-454.708701	0.302315		-454.708701	0.302315		-454.708701	0.302315
											-454.583437	0.302315		-454.583437	0.302315		-454.583437	0.302315
											-454.458173	0.302315		-454.458173	0.302315		-454.458173	0.302315
											-454.332909	0.302315		-454.332909	0.302315		-454.332909	0.302315
											-454.207645	0.302315		-454.207645	0.302315		-454.207645	0.302315
											-454.082380	0.302315		-454.082380	0.302315		-454.082380	0.302315
											-453.957116	0.302315		-453.957116	0.302315		-453.957116	0.302315
											-453.831852	0.302315		-453.831852	0.302315		-453.831852	0.302315
											-453.706588	0.302315		-453.706588	0.302315		-453.706588	0.302315
											-453.581324	0.302315		-453.581324	0.302315		-453.581324	0.302315
											-453.456060	0.302315		-453.456060	0.302315		-453.456060	0.302315
											-453.330796	0.302315		-453.330796	0.302315		-453.330796	0.302315
											-453.205532	0.302315		-453.205532	0.302315		-453.205532	0.302315
											-453.080268	0.302315		-453.080268	0.302315		-453.080268	0.302315
											-452.955004	0.302315		-452.955004	0.302315		-452.955004	0.302315
											-452.829739	0.302315		-452.829739	0.302315		-452.829739	0.302315
											-452.704475	0.302315		-452.704475	0.302315		-452.704475	0.302315
											-452.579211	0.302315		-452.579211	0.302315		-452.579211	0.302315
											-452.453947	0.302315		-452.453947	0.302315		-452.453947	0.302315
											-452.328683	0.302315		-452.328683	0.302315		-452.328683	0.302315
											-452.203419	0.302315		-452.203419	0.302315		-452.203419	0.302315
											-452.078155	0.302315		-452.078155	0.302315		-452.078155	0.302315
											-451.952891	0.302315		-451.952891	0.302315		-451.952891	0.302315
											-451.827627	0.302315		-451.827627	0.302315		-451.827627	0.302315
											-451.702362	0.302315		-451.702362	0.302315		-451.702362	0.302315
											-451.577098	0.302315		-451.577098	0.302315		-451.577098	0.302315
											-451.451834	0.302315		-451.451834	0.302315		-451.451834	0.302315
											-451.326570	0.302315		-451.326570	0.302315		-451.326570	0.302315
											-451.201306	0.302315		-451.201306	0.302315		-451.201306	0.302315
											-451.076042	0.302315		-451.076042	0.302315		-451.076042	0.302315
											-450.950778	0.302315		-450.950778	0.302315		-450.950778	0.302315
											-450.825514	0.302315		-450.825514	0.302315		-450.825514	0.302315
											-450.700250	0.302315		-450.700250	0.302315		-450.700250	0.302315
											-450.574986	0.302315		-450.574986	0.302315		-450.574986	0.302315
											-450.449721	0.302315		-450.449721	0.302315		-450.449721	0.302315
											-450.324457	0.302315		-450.324457	0.302315		-450.324457	0.302315
											-450.199193	0.302315		-450.199193	0.302315		-450.199193	0.302315
											-450.073929	0.302315		-450.073929	0.302315		-450.073929	0.302315
											-449.948665	0.302315		-449.948665	0.302315		-449.948665	0.302315
											-449.823401	0.302315		-449.823401	0.302315		-449.823401	0.302315
											-449.698137	0.302315		-449.698137	0.302315		-449.698137	0.302315
											-449.572873	0.302315		-449.572873	0.302315		-449.572873	0.302315
											-449.447609	0.302315		-449.447609	0.302315		-449.447609	0.302315
											-449.322344	0.302315		-449.322344	0.302315		-449.322344	0.302315
											-449.197080	0.302315		-449.197080	0.302315		-449.197080	0.302315
											-449.071816	0.302315		-449.071816	0.302315		-449.071816	0.302315
											-448.946552	0.302315		-448.946552	0.302315		-448.946552	0.302315
											-448.821288	0.302315		-448.821288	0.302315		-448.821288	0.302315
											-448.696024	0.302315		-448.696024	0.302315		-448.696024	0.302315
											-448.570760	0.302315		-448.570760	0.302315		-448.570760	0.302315
											-448.445496	0.302315		-448.445496	0.302315		-448.445496	0.302315
											-448.320232	0.302315		-448.320232	0.302315		-448.320232	0.302315
											-448.194968	0.302315		-448.194968	0.302315		-448.194968	0.302315
											-448.069703	0.302315		-448.069703	0.302315		-448.132335	0.302315
											-447.944439	0.302315		-447.944439	0.302315		-448.069703	0.302315
											-447.819175	0.302315		-447.819175	0.302315		-448.007071	0.302315
											-447.693911	0.302315		-447.693911	0.302315		-447.944439	0.302315
											-447.568647	0.302315		-447.568647	0.302315		-447.881807	0.302315
											-447.443383	0.302315		-447.443383	0.302315		-447.819175	0.302315
											-447.318119	0.302315		-447.318119	0.302315		-447.756543	0.302315
											-447.192855	0.302315		-447.192855	0.302315		-447.693911	0.302315
											-447.067591	0.302315		-447.067591	0.302315		-447.631279	0.302315
											-446.942326	0.302315		-446.942326	0.302315		-447.568647	0.302315
											-446.817062	0.302315		-446.817062	0.302315		-447.506015	0.302315
											-446.691798	0.302315		-446.691798	0.302315		-447.443383	0.302315
											-446.566534	0.302315		-446.566534	0.302315		-447.380751	0.302315
											-446.441270	0.302315		-446.441270	0.302315		-447.318119	0.302315
											-446.316006	0.302315		-446.316006	0.302315		-447.255487	0.302315
											-446.190742	0.302315		-446.190742	0.302315		-447.192855	0.302315
											-446.065478	0.302315		-446.065478	0.302315		-447.130223	0.302315
											-445.940214	0.302315		-445.940214	0.302315		-447.067591	0.302315
											-445.814950	0.302315		-445.814950	0.302315		-447.004959	0.302315
											-445.689685	0.302315		-445.689685	0.302315		-446.942326	0.302315
											-445.564421	0.302315		-445.564421	0.302315		-446.879694	0.302315
											-445.439157	0.302315		-445.439157	0.302315		-446.817062	0.302315
											-445.313893	0.302315		-445.313893	0.302315		-446.754430	0.302315
											-445.188629	0.302315		-445.188629	0.302315		-446.691798	0.302315
											-445.063365	0.302315		-445.063365	0.302315		-446.629166	0.302315
											-444.938101	0.302315		-444.938101	0.302315		-446.566534	0.302315
											-444.812837	0.302315		-444.812837	0.302315		-446.503902	0.302315
											-444.687573	0.302315		-444.687573	0.302315		-446.441270	0.302315
											-444.562308	0.302315		-444.562308	0.302315		-446.378638	0.302315
											-444.437044	0.302315		-444.437044	0.302315		-446.316006	0.302315
											-444.311780	0.302315		-444.311780	0.302315		-446.253374	0.302315
											-444.186516	0.302315		-444.186516	0.302315		-446.190742	0.302315
											-444.061252	0.302315		-444.061252	0.302315		-446.128110	0.302315
											-443.935988	0.302315		-443.935988	0.302315		-446.065478	0.302315
											-443.810724	0.302315		-443.810724	0.302315		-446.002846	0.302315
											-443.685460	0.302315		-443.685460	0.302315		-445.940214	0.302315
											-443.560196	0.302315		-443.560196	0.302315		-445.877582	0.302315
											-443.434932	0.302315		-443.434932	0.302315		-445.814950	0.302315
											-443.309667	0.302315		-443.309667	0.302315		-445.752317	0.302315
											-443.184403	0.302315		-443.184403	0.302315		-445.689685	0.302315
											-443.059139	0.302315		-443.059139	0.302315		-445.627053	0.302315
											-442.933875	0.302315		-442.933875	0.302315		-445.564421	0.302315
											-442.808611	0.302315		-442.808611	0.302315		-445.501789	0.302315
											-442.683347	0.302315		-442.683347	0.302315		-445.439157	0.302315
											-442.558083	0.302315		-442.558083	0.302315		-445.376525	0.302315
											-442.432819	0.302315		-442.432819	0.302315		-445.313893	0.302315
											-442.307555	0.302315		-442.307555	0.302315		-445.251261	0.302315
											-442.182291	0.302315		-442.182291	0.302315		-445.188629	0.302315
											-442.057026	0.302315		-442.057026	0.302315		-445.125997	0.302315
											-441.931762	0.302315		-441.931762	0.302315		-445.063365	0.302315
											-441.806498	0.302315		-441.806498	0.302315		-445.000733	0.302315
											-441.681234	0.302315		-441.681234	0.302315		-444.938101	0.302315
											-441.555970	0.302315		-441.555970	0.302315		-444.875469	0.302315
											-441.430706	0.302315		-441.430706	0.302315		-444.812837	0.302315
											-441.305442	0.302315		-441.305442	0.302315		-444.750205	0.302315
											-441.180178	0.302315		-441.180178	0.302315		-444.687573	0.302315
											-441.054914	0.302315		-441.054914	0.302315		-444.624941	0.302315
											-440.929649	0.302315		-440.929649	0.302315		-444.562308	0.302315
											-440.804385	0.302315		-440.804385	0.302315		-444.499676	0.302315
											-440.679121	0.302315		-440.679121	0.302315		-444.437044	0.302315
											-440.553857	0.302315		-440.553857	0.302315		-444.374412	0.302315
											-440.428593	0.302315		-440.428593	0.302315		-444.311780	0.302315
											-440.303329	0.302315		-440.303329	0.302315		-444.249148	0.302315
											-440.178065	0.302315		-440.178065	0.302315		-444.186516	0.302315
											-440.052801	0.302315		-440.052801	0.302315		-444.123884	0.302315
											-439.927537	0.302315		-439.927537	0.302315		-444.061252	0.302315
											-439.802273	0.302315		-439.802273	0.302315		-443.998620	0.302315
											-439.677008	0.302315		-439.677008	0.302315		-443.935988	0.302315
											-439.551744	0.302315		-439.551744	0.302315		-443.873356	0.302315
											-439.426480	0.302315		-439.426480	0.302315		-443.810724	0.302315
											-439.301216	0.302315		-439.301216	0.302315		-443.748092	0.302315
											-439.175952	0.302315		-439.175952	0.302315		-443.685460	0.302315
											-439.050688	0.302315		-439.050688	0.302315		-443.622828	0.302315
											-438.925424	0.302315		-438.925424	0.302315		-443.560196	0.302315
											-438.800160	0.302315		-438.800160	0.302315		-443.497564	0.302315
											-438.674896	0.302315		-438.674896	0.302315		-443.434932	0.302315
											-438.549631	0.302315		-438.549631	0.302315		-443.372300	0.302315
											-438.424367	0.302315		-438.424367	0.302315		-443.309667	0.302315
											-438.299103	0.302315		-438.299103	0.302315		-443.247035	0.302315
											-438.173839	0.302315		-438.173839	0.302315		-443.184403	0.302315
											-438.048575	0.302315		-438.048575	0.302315		-443.121771	0.302315
											-437.923311	0.302315		-437.923311	0.302315		-443.059139	0.302315
											-437.798047	0.302315		-437.798047	0.302315		-442.996507	0.302315
											-437.672783	0.302315		-437.672783	0.302315		-442.933875	0.302315
											-437.547519	0.302315		-437.547519	0.302315		-442.871243	0.302315
											-437.422255	0.302315		-437.422255	0.302315		-442.808611	0.302315
											-437.296990	0.302315		-437.296990	0.302315		-442.745979	0.302315
											-437.171726	0.302315		-437.171726	0.302315		-442.683347	0.302315
											-437.046462	0.302315		-437.046462	0.302315		-442.620715	0.302315
											-436.921198	0.302315		-436.921198	0.302315		-442.558083	0.302315
											-436.795934	0.302315		-436.795934	0.302315		-442.495451	0.302315
											-436.670670	0.302315		-436.670670	0.302315		-442.432819	0.302315
											-436.545406	0.302315		-436.545406	0.302315		-442.370187	0.302315
											-436.420142	0.302315		-436.420142	0.302315		-442.307555	0.302315
											-436.294878	0.302315		-436.294878	0.302315		-442.244923	0.302315
											-436.169613	0.302315		-436.169613	0.302315		-442.182291	0.302315
											-436.044349	0.302315		-436.044349	0.302315		-442.119658	0.302315
											-435.919085	0.302315		-435.919085	0.302315		-442.057026	0.302315
											-435.793821	0.302315		-435.793821	0.302315		-441.994394	0.302315
											-435.668557	0.302315		-435.668557	0.302315		-441.931762	0.302315
											-435.543293	0.302315		-435.543293	0.302315		-441.869130	0.302315
											-435.418029	0.302315		-435.418029	0.302315		-441.806498	0.302315
											-435.292765	0.302315		-435.292765	0.302315		-441.743866	0.302315
											-435.167501	0.302315		-435.167501	0.302315		-441.681234	0.302315
											-435.042237	0.302315		-435.042237	0.302315		-441.618602	0.302315
											-434.916972	0.302315		-434.916972	0.302315		-441.555970	0.302315
											-434.791708	0.302315		-434.791708	0.302315		-441.493338	0.302315
											-434.666444	0.302315		-434.666444	0.302315		-441.430706	0.302315
											-434.541180	0.302315		-434.541180	0.302315		-441.368074	0.302315
											-434.415916	0.302315		-434.415916	0.302315		-441.305442	0.302315
											-434.290652	0.302315		-434.290652	0.302315		-441.242810	0.302315
											-434.165388	0.302315		-434.165388	0.302315		-441.180178	0.302315
											-434.040124	0.302315		-434.040124	0.302315		-441.117546	0.302315
											-433.914860	0.302315		-433.914860	0.302315		-441.054914	0.302315
											-433.789595	0.302315		-433.789595	0.302315		-440.992282	0.302315
											-433.664331	0.302315		-433.664331	0.302315		-440.929649	0.302315
											-433.539067	0.302315		-433.539067	0.302315		-440.867017	0.302315
											-433.413803	0.302315		-433.413803	0.302315		-440.804385	0.302315
											-433.288539	0.302315		-433.288539	0.302315		-440.741753	0.302315
											-433.163275	0.302315		-433.163275	0.302315		-440.679121	0.302315
											-433.038011	0.302315		-433.038011	0.302315		-440.616489	0.302315
											-432.912747	0.302315		-432.912747	0.302315		-440.553857	0.302315
											-432.787483	0.302315		-432.787483	0.302315		-440.491225	0.302315
											-432.662219	0.302315		-432.662219	0.302315		-440.428593	0.302315
											-432.536954	0.302315		-432.536954	0.302315		-440.365961	0.302315
											-432.411690	0.302315		-432.411690	0.302315		-440.303329	0.302315
											-432.286426	0.302315		-432.286426	0.302315		-440.240697	0.302315
											-432.161162	0.302315		-432.223794	0.302315		-440.178065	0.302315
											-432.035898	0.302315		-432.161162	0.302315		-440.115433	0.302315
											-431.910634	0.302315		-432.098530	0.302315		-440.052801	0.302315
											-431.785370	0.302315		-432.035898	0.302315		-439.990169	0.302315
											-431.660106	0.302315		-431.973266	0.302315		-439.927537	0.302315
											-431.534842	0.302315		-431.910634	0.302315		-439.864905	0.302315
											-431.409577	0.302315		-431.848002	0.302315		-439.802273	0.302315
											-431.284313	0.302315		-431.785370	0.302315		-439.739640	0.302315
											-431.159049	0.302315		-431.722738	0.302315		-439.677008	0.302315
											-431.033785	0.302315		-431.660106	0.302315		-439.614376	0.302315
											-430.908521	0.302315		-431.597474	0.302315		-439.551744	0.302315
											-430.783257	0.302315		-431.534842	0.302315		-439.489112	0.302315
											-430.657993	0.302315		-431.472210	0.302315		-439.426480	0.302315
											-430.532729	0.302315		-431.409577	0.302315		-439.363848	0.302315
											-430.407465	0.302315		-431.346945	0.302315		-439.301216	0.302315
											-430.282201	0.302315		-431.284313	0.302315		-439.238584	0.302315
											-430.156936	0.302315		-431.221681	0.302315		-439.175952	0.302315
											-430.031672	0.302315		-431.159049	0.302315		-439.113320	0.302315
											-429.906408	0.302315		-431.096417	0.302315		-439.050688	0.302315
											-429.781144	0.302315		-431.033785	0.302315		-438.988056	0.302315
											-429.655880	0.302315		-430.971153	0.302315		-438.925424	0.302315
											-429.530616	0.302315		-430.908521	0.302315		-438.862792	0.302315
											-429.405352	0.302315		-430.845889	0.302315		-438.800160	0.302315
											-429.280088	0.302315		-430.783257	0.302315		-438.737528	0.302315
											-429.154824	0.302315		-430.720625	0.302315		-438.674896	0.302315
											-429.029559	0.302315		-430.657993	0.302315		-438.612264	0.302315
											-428.904295	0.302315		-430.595361	0.302315		-438.549631	0.302315
											-428.779031	0.302315		-430.532729	0.302315		-438.486999	0.302315
											-428.653767	0.302315		-430.470097	0.302315		-438.424367	0.302315
											-428.528503	0.302315		-430.407465	0.302315		-438.361735	0.302315
											-428.403239	0.302315		-430.344833	0.302315		-438.299103	0.302315
											-428.277975	0.302315		-430.282201	0.302315		-438.236471	0.302315
											-428.152711	0.302315		-430.219568	0.302315		-438.173839	0.302315
											-428.027447	0.302315		-430.156936	0.302315		-438.111207	0.302315
											-427.902183	0.302315		-430.094304	0.302315		-438.048575	0.302315
											-427.776918	0.302315		-430.031672	0.302315		-437.985943	0.302315
											-427.651654	0.302315		-429.969040	0.302315		-437.923311	0.302315
											-427.526390	0.302315		-429.906408	0.302315		-437.860679	0.302315
											-427.401126	0.302315		-429.843776	0.302315		-437.798047	0.302315
											-427.275862	0.302315		-429.781144	0.302315		-437.735415	0.302315
											-427.150598	0.302315		-429.718512	0.302315		-437.672783	0.302315
											-427.025334	0.302315		-429.655880	0.302315		-437.610151	0.302315
											-426.900070	0.302315		-429.593248	0.302315		-437.547519	0.302315
											-426.774806	0.302315		-429.530616	0.302315		-437.484887	0.302315
											-426.649541	0.302315		-429.467984	0.302315		-437.422255	0.302315
											-426.524277	0.302315		-429.405352	0.302315		-437.359622	0.302315
											-426.399013	0.302315		-429.342720	0.302315		-437.296990	0.302315
											-426.273749	0.302315		-429.280088	0.302315		-437.234358	0.302315
											-426.148485	0.302315		-429.217456	0.302315		-437.171726	0.302315
											-426.023221	0.302315		-429.154824	0.302315		-437.109094	0.302315
											-425.960589	0.302315		-429.092192	0.302315		-437.046462	0.302315
											-425.897957	0.302315		-429.029559	0.302315		-436.983830	0.302315
											-425.835325	0.302315		-428.966927	0.302315		-436.921198	0.302315
											-425.772693	0.302315		-428.904295	0.302315		-436.858566	0.302315
											-425.710061	0.302315		-428.841663	0.302315		-436.795934	0.302315
											-425.647429	0.302315		-428.779031	0.302315		-436.733302	0.302315
											-425.584797	0.302315		-428.716399	0.302315		-436.670670	0.302315
											-425.522165	0.302315		-428.653767	0.302315		-436.608038	0.302315
											-425.459532	0.302315		-428.591135	0.302315		-436.545406	0.302315
											-425.396900	0.302315		-428.528503	0.302315		-436.482774	0.302315
											-425.334268	0.302315		-428.465871	0.302315		-436.420142	0.302315
											-425.271636	0.302315		-428.403239	0.302315		-436.357510	0.302315
											-425.209004	0.302315		-428.340607	0.302315		-436.294878	0.302315
											-425.146372	0.302315		-428.277975	0.302315		-436.232246	0.302315
											-425.083740	0.302315		-428.215343	0.302315		-436.169613	0.302315
											-425.021108	0.302315		-428.152711	0.302315		-436.106981	0.302315
											-424.958476	0.302315		-428.090079	0.302315		-436.044349	0.302315
											-424.895844	0.302315		-428.027447	0.302315		-435.981717	0.302315
											-424.833212	0.302315		-427.964815	0.302315		-435.919085	0.302315
											-424.770580	0.302315		-427.902183	0.302315		-435.856453	0.302315
											-424.707948	0.302315		-427.839550	0.302315		-435.793821	0.302315
											-424.645316	0.302315		-427.776918	0.302315		-435.731189	0.302315
											-424.582684	0.302315		-427.714286	0.302315		-435.668557	0.302315
											-424.520052	0.302315		-427.651654	0.302315		-435.605925	0.302315
											-424.457420	0.302315		-427.589022	0.302315		-435.543293	0.302315
											-424.394788	0.302315		-427.526390	0.302315		-435.480661	0.302315
											-424.332156	0.302315		-427.463758	0.302315		-435.418029	0.302315
											-424.269523	0.302315		-427.401126	0.302315		-435.355397	0.302315
											-424.206891	0.302315		-427.338494	0.302315		-435.292765	0.302315
											-424.144259	0.302315		-427.275862	0.302315		-435.230133	0.302315
											-424.081627	0.302315		-427.213230	0.302315		-435.167501	0.302315
											-424.018995	0.302315		-427.150598	0.302315		-435.104869	0.302315
											-423.956363	0.302315		-427.087966	0.302315		-435.042237	0.302315
											-423.893731	0.302315		-427.025334	0.302315		-434.979604	0.302315
											-423.831099	0.302315		-426.962702	0.302315		-434.916972	0.302315
											-423.768467	0.302315		-426.900070	0.302315		-434.854340	0.302315
											-423.705835	0.302315		-426.837438	0.302315		-434.791708	0.302315
											-423.643203	0.302315		-426.774806	0.302315		-434.729076	0.302315
											-423.580571	0.302315		-426.712174	0.302315		-434.666444	0.302315
											-423.517939	0.302315		-426.649541	0.302315		-434.603812	0.302315
											-423.455307	0.302315		-426.586909	0.302315		-434.541180	0.302315
											-423.392675	0.302315		-426.524277	0.302315		-434.478548	0.302315
											-423.330043	0.302315		-426.461645	0.302315		-434.415916	0.302315
											-423.267411	0.302315		-426.399013	0.302315		-434.353284	0.302315
											-423.204779	0.302315		-426.336381	0.302315		-434.290652	0.302315
											-423.142147	0.302315		-426.273749	0.302315		-434.228020	0.302315
											-423.079514	0.302315		-426.211117	0.302315		-434.165388	0.302315
											-423.016882	0.302315		-426.148485	0.302315		-434.102756	0.302315
											-422.954250	0.302315		-426.085853	0.302315		-434.040124	0.302315
											-422.891618	0.302315		-426.023221	0.302315		-433.977492	0.302315
											-422.828986	0.302315		-425.960589	0.302315		-433.914860	0.302315
											-422.766354	0.302315		-425.897957	0.302315		-433.852228	0.302315
											-422.703722	0.302315		-425.835325	0.302315		-433.789595	0.302315
											-422.641090	0.302315		-425.772693	0.302315		-433.726963	0.302315
											-422.578458	0.302315		-425.710061	0.302315		-433.664331	0.302315
											-422.515826	0.302315		-425.647429	0.302315		-433.601699	0.302315
											-422.453194	0.302315		-425.584797	0.302315		-433.539067	0.302315
											-422.390562	0.302315		-425.522165	0.302315		-433.476435	0.302315
											-422.327930	0.302315		-425.459532	0.302315		-433.413803	0.302315
											-422.265298	0.302315		-425.396900	0.302315		-433.351171	0.302315
											-422.202666	0.302315		-425.334268	0.302315		-433.288539	0.302315
											-422.140034	0.302315		-425.271636	0.302315		-433.225907	0.302315
											-422.077402	0.302315		-425.209004	0.302315		-433.163275	0.302315
											-422.014770	0.302315		-425.146372	0.302315		-433.100643	0.302315
											-421.952138	0.302315		-425.083740	0.302315		-433.038011	0.302315
											-421.889506	0.302315		-425.021108	0.302315		-432.975379	0.302315
											-421.826873	0.302315		-424.958476	0.302315		-432.912747	0.302315
											-421.764241	0.302315		-424.895844	0.302315		-432.850115	0.302315
											-421.701609	0.302315		-424.833212	0.302315		-432.787483	0.302315
											-421.638977	0.302315		-424.770580	0.302315		-432.724851	0.302315
											-421.576345	0.302315		-424.707948	0.302315		-432.662219	0.302315
											-421.513713	0.302315		-424.645316	0.302315		-432.599586	0.302315
											-421.451081	0.302315		-424.582684	0.302315		-432.536954	0.302315
											-421.388449	0.302315		-424.520052	0.302315		-432.474322	0.302315
											-421.325817	0.302315		-424.457420	0.302315		-432.411690	0.302315
											-421.263185	0.302315		-424.394788	0.302315		-432.349058	0.302315
											-421.200553	0.302315		-424.332156	0.302315		-432.286426	0.302315
											-421.137921	0.302315		-424.269523	0.302315		-432.223794	0.302315
											-421.075289	0.302315		-424.206891	0.302315		-432.161162	0.302315
											-421.012657	0.302315		-424.144259	0.302315		-432.098530	0.302315
											-420.950025	0.302315		-424.081627	0.302315		-432.035898	0.302315
											-420.887393	0.302315		-424.018995	0.302315		-431.973266	0.302315
											-420.824761	0.302315		-423.956363	0.302315		-431.910634	0.302315
											-420.762129	0.302315		-423.893731	0.302315		-431.848002	0.302315
											-420.699497	0.302315		-423.831099	0.302315		-431.785370	0.302315
											-420.636864	0.302315		-423.768467	0.302315		-431.722738	0.302315
											-420.574232	0.302315		-423.705835	0.302315		-431.660106	0.302315
											-420.511600	0.302315		-423.643203	0.302315		-431.597474	0.302315
											-420.448968	0.302315		-423.580571	0.302315		-431.534842	0.302315
											-420.386336	0.302315		-423.517939	0.302315		-431.472210	0.302315
											-420.323704	0.302315		-423.455307	0.302315		-431.409577	0.302315
											-420.261072	0.302315		-423.392675	0.302315		-431.346945	0.302315
											-420.198440	0.302315		-423.330043	0.302315		-431.284313	0.302315
											-420.135808	0.302315		-423.267411	0.302315		-431.221681	0.302315
											-420.073176	0.302315		-423.204779	0.302315		-431.159049	0.302315
											-420.010544	0.302315		-423.142147	0.302315		-431.096417	0.302315
											-419.947912	0.302315		-423.079514	0.302315		-431.033785	0.302315
											-419.885280	0.302315		-423.016882	0.302315		-430.971153	0.302315
											-419.822648	0.302315		-422.954250	0.302315		-430.908521	0.302315
											-419.760016	0.302315		-422.891618	0.302315		-430.845889	0.302315
											-419.697384	0.302315		-422.828986	0.302315		-430.783257	0.302315
											-419.634752	0.302315		-422.766354	0.302315		-430.720625	0.302315
											-419.572120	0.302315		-422.703722	0.302315		-430.657993	0.302315
											-419.509488	0.302315		-422.641090	0.302315		-430.595361	0.302315
											-419.446855	0.302315		-422.578458	0.302315		-430.532729	0.302315
											-419.384223	0.302315		-422.515826	0.302315		-430.470097	0.302315
											-419.321591	0.302315		-422.453194	0.302315		-430.407465	0.302315
											-419.258959	0.302315		-422.390562	0.302315		-430.344833	0.302315
											-419.196327	0.302315		-422.327930	0.302315		-430.282201	0.302315
											-419.133695	0.302315		-422.265298	0.302315		-430.219568	0.302315
											-419.071063	0.302315		-422.202666	0.302315		-430.156936	0.302315
											-419.008431	0.302315		-422.140034	0.302315		-430.094304	0.302315
											-418.945799	0.302315		-422.077402	0.302315		-430.031672	0.302315
											-418.883167	0.302315		-422.014770	0.302315		-429.969040	0.302315
											-418.820535	0.302315		-421.952138	0.302315		-429.906408	0.302315
											-418.757903	0.302315		-421.889506	0.302315		-429.843776	0.302315
											-418.695271	0.302315		-421.826873	0.302315		-429.781144	0.302315
											-418.632639	0.302315		-421.764241	0.302315		-429.718512	0.302315
											-418.570007	0.302315		-421.701609	0.302315		-429.655880	0.302315
											-418.507375	0.302315		-421.638977	0.302315		-429.593248	0.302315
											-418.444743	0.302315		-421.576345	0.302315		-429.530616	0.302315
											-418.382111	0.302315		-421.513713	0.302315		-429.467984	0.302315
											-418.319479	0.302315		-421.451081	0.302315		-429.405352	0.302315
											-418.256846	0.302315		-421.388449	0.302315		-429.342720	0.302315
											-418.194214	0.302315		-421.325817	0.302315		-429.280088	0.302315
											-418.131582	0.302315		-421.263185	0.302315		-429.217456	0.302315
											-418.068950	0.302315		-421.200553	0.302315		-429.154824	0.302315
											-418.006318	0.302315		-421.137921	0.302315		-429.092192	0.302315
											-417.943686	0.302315		-421.075289	0.302315		-429.029559	0.302315
											-417.881054	0.302315		-421.012657	0.302315		-428.966927	0.302315
											-417.818422	0.302315		-420.950025	0.302315		-428.904295	0.302315
											-417.755790	0.302315		-420.887393	0.302315		-428.841663	0.302315
											-417.693158	0.302315		-420.824761	0.302315		-428.779031	0.302315
											-417.630526	0.302315		-420.762129	0.302315		-428.716399	0.302315
											-417.567894	0.302315		-420.699497	0.302315		-428.653767	0.302315
											-417.505262	0.302315		-420.636864	0.302315		-428.591135	0.302315
											-417.442630	0.302315		-420.574232	0.302315		-428.528503	0.302315
											-417.379998	0.302315		-420.511600	0.302315		-428.465871	0.302315
											-417.317366	0.302315		-420.448968	0.302315		-428.403239	0.302315
											-417.254734	0.302315		-420.386336	0.302315		-428.340607	0.302315
											-417.192102	0.302315		-420.323704	0.302315		-428.277975	0.302315
											-417.129470	0.302315		-420.261072	0.302315		-428.215343	0.302315
											-417.066837	0.302315		-420.198440	0.302315		-428.152711	0.302315
											-417.004205	0.302315		-420.135808	0.302315		-428.090079	0.302315
											-416.941573	0.302315		-420.073176	0.302315		-428.027447	0.302315
											-416.878941	0.302315		-420.010544	0.302315		-427.964815	0.302315
											-416.816309	0.302315		-419.947912	0.302315		-427.902183	0.302315
											-416.753677	0.302315		-419.885280	0.302315		-427.839550	0.302315
											-416.691045	0.302315		-419.822648	0.302315		-427.776918	0.302315
											-416.628413	0.302315		-419.760016	0.302315		-427.714286	0.302315
											-416.565781	0.302315		-419.697384	0.302315		-427.651654	0.302315
											-416.503149	0.302315		-419.634752	0.302315		-427.589022	0.302315
											-416.440517	0.302315		-419.572120	0.302315		-427.526390	0.302315
											-416.377885	0.302315		-419.509488	0.302315		-427.463758	0.302315
											-416.315253	0.302315		-419.446855	0.302315		-427.401126	0.302315
											-416.252621	0.302315		-419.384223	0.302315		-427.338494	0.302315
											-416.189989	0.302315		-419.321591	0.302315		-427.275862	0.302315
											-416.127357	0.302315		-419.258959	0.302315		-427.213230	0.302315
											-416.064725	0.302315		-419.196327	0.302315		-427.150598	0.302315
											-416.002093	0.302315		-419.133695	0.302315		-427.087966	0.302315
											-415.939461	0.302315		-419.071063	0.302315		-427.025334	0.302315
											-415.876828	0.302315		-419.008431	0.302315		-426.962702	0.302315
											-415.814196	0.302315		-418.945799	0.302315		-426.900070	0.302315
											-415.751564	0.302315		-418.883167	0.302315		-426.837438	0.302315
											-415.688932	0.302315		-418.820535	0.302315		-426.774806	0.302315
											-415.626300	0.302315		-418.757903	0.302315		-426.712174	0.302315
											-415.563668	0.302315		-418.695271	0.302315		-426.649541	0.302315
											-415.501036	0.302315		-418.632639	0.302315		-426.586909	0.302315
											-415.438404	0.302315		-418.570007	0.302315		-426.524277	0.302315
											-415.375772	0.302315		-418.507375	0.302315		-426.461645	0.302315
											-415.313140	0.302315		-418.444743	0.302315		-426.399013	0.302315
											-415.250508	0.302315		-418.382111	0.302315		-426.336381	0.302315
											-415.187876	0.302315		-418.319479	0.302315		-426.273749	0.302315
											-415.125244	0.302315		-418.256846	0.302315		-426.211117	0.302315
											-415.062612	0.302315		-418.194214	0.302315		-426.148485	0.302315
											-414.999980	0.302315		-418.131582	0.302315		-426.085853	0.302315
											-414.937348	0.302315		-418.068950	0.302315		-426.023221	0.302315
											-414.874716	0.302315		-418.006318	0.302315		-425.960589	0.302315
											-414.812084	0.302315		-417.943686	0.302315		-425.897957	0.302315
											-414.749452	0.302315		-417.881054	0.302315		-425.835325	0.302315
											-414.686819	0.302315		-417.818422	0.302315		-425.772693	0.302315
											-414.624187	0.302315		-417.755790	0.302315		-425.710061	0.302315
											-414.561555	0.302315		-417.693158	0.302315		-425.647429	0.302315
											-414.498923	0.302315		-417.630526	0.302315		-425.584797	0.302315
											-414.436291	0.302315		-417.567894	0.302315		-425.522165	0.302315
											-414.373659	0.302315		-417.505262	0.302315		-425.459532	0.302315
											-414.311027	0.302315		-417.442630	0.302315		-425.396900	0.302315
											-414.248395	0.302315		-417.379998	0.302315		-425.334268	0.302315
											-414.185763	0.302315		-417.317366	0.302315		-425.271636	0.302315
											-414.123131	0.302315		-417.254734	0.302315		-425.209004	0.302315
											-414.060499	0.302315		-417.192102	0.302315		-425.146372	0.302315
											-413.997867	0.302315		-417.129470	0.302315		-425.083740	0.302315
											-413.935235	0.302315		-417.066837	0.302315		-425.021108	0.302315
											-413.872603	0.302315		-417.004205	0.302315		-424.958476	0.302315
											-413.809971	0.302315		-416.941573	0.302315		-424.895844	0.302315
											-413.747339	0.302315		-416.878941	0.302315		-424.833212	0.302315
											-413.684707	0.302315		-416.816309	0.302315		-424.770580	0.302315
											-413.622075	0.302315		-416.753677	0.302315		-424.707948	0.302315
											-413.559443	0.302315		-416.691045	0.302315		-424.645316	0.302315
											-413.496810	0.302315		-416.628413	0.302315		-424.582684	0.302315
											-413.434178	0.302315		-416.565781	0.302315		-424.520052	0.302315
											-413.371546	0.302315		-416.503149	0.302315		-424.457420	0.302315
											-413.308914	0.302315		-416.440517	0.302315		-424.394788	0.302315
											-413.246282	0.302315		-416.377885	0.302315		-424.332156	0.302315
											-413.183650	0.302315		-416.315253	0.302315		-424.269523	0.302315
											-413.121018	0.302315		-416.252621	0.302315		-424.206891	0.302315
											-413.058386	0.302315		-416.189989	0.302315		-424.144259	0.302315
											-412.995754	0.302315		-416.127357	0.302315		-424.081627	0.302315
											-412.933122	0.302315		-416.064725	0.302315		-424.018995	0.302315
											-412.870490	0.302315		-416.002093	0.302315		-423.956363	0.302315
											-412.807858	0.302315		-415.939461	0.302315		-423.893731	0.302315
											-412.745226	0.302315		-415.876828	0.302315		-423.831099	0.302315
											-412.682594	0.302315		-415.814196	0.302315		-423.768467	0.302315
											-412.619962	0.302315		-415.751564	0.302315		-423.705835	0.302315
											-412.557330	0.302315		-415.688932	0.302315		-423.643203	0.302315
											-412.494698	0.302315		-415.626300	0.302315		-423.580571	0.302315
											-412.432066	0.302315		-415.563668	0.302315		-423.517939	0.302315
											-412.369434	0.302315		-415.501036	0.302315		-423.455307	0.302315
											-412.306801	0.302315		-415.438404	0.302315		-423.392675	0.302315
											-412.244169	0.302315		-415.375772	0.302315		-423.330043	0.302315
											-412.181537	0.302315		-415.313140	0.302315		-423.267411	0.302315
											-412.118905	0.302315		-415.250508	0.302315		-423.204779	0.302315
											-412.056273	0.302315		-415.187876	0.302315		-423.142147	0.302315
											-411.993641	0.302315		-415.125244	0.302315		-423.079514	0.302315
											-411.931009	0.302315		-415.062612	0.302315		-423.016882	0.302315
											-411.868377	0.302315		-414.999980	0.302315		-422.954250	0.302315
											-411.805745	0.302315		-414.937348	0.302315		-422.891618	0.302315
											-411.743113	0.302315		-414.874716	0.302315		-422.828986	0.302315
											-411.680481	0.302315		-414.812084	0.302315		-422.766354	0.302315
											-411.617849	0.302315		-414.749452	0.302315		-422.703722	0.302315
											-411.555217	0.302315		-414.686819	0.302315		-422.641090	0.302315
											-411.492585	0.302315		-414.624187	0.302315		-422.578458	0.302315
											-411.429953	0.302315		-414.561555	0.302315		-422.515826	0.302315
											-411.367321	0.302315		-414.498923	0.302315		-422.453194	0.302315
											-411.304689	0.302315		-414.436291	0.302315		-422.390562	0.302315
											-411.242057	0.302315		-414.373659	0.302315		-422.327930	0.302315
											-411.179425	0.302315		-414.311027	0.302315		-422.265298	0.302315
											-411.116792	0.302315		-414.248395	0.302315		-422.202666	0.302315
											-411.054160	0.302315		-414.185763	0.302315		-422.140034	0.302315
											-410.991528	0.302315		-414.123131	0.302315		-422.077402	0.302315
											-410.928896	0.302315		-414.060499	0.302315		-422.014770	0.302315
											-410.866264	0.302315		-413.997867	0.302315		-421.952138	0.302315
											-410.803632	0.302315		-413.935235	0.302315		-421.889506	0.302315
											-410.741000	0.302315		-413.872603	0.302315		-421.826873	0.302315
											-410.678368	0.302315		-413.809971	0.302315		-421.764241	0.302315
											-410.615736	0.302315		-413.747339	0.302315		-421.701609	0.302315
											-410.553104	0.302315		-413.684707	0.302315		-421.638977	0.302315
											-410.490472	0.302315		-413.622075	0.302315		-421.576345	0.302315
											-410.427840	0.302315		-413.559443	0.302315		-421.513713	0.302315
											-410.365208	0.302315		-413.496810	0.302315		-421.451081	0.302315
											-410.302576	0.302315		-413.434178	0.302315		-421.388449	0.302315
											-410.239944	0.302315		-413.371546	0.302315		-421.325817	0.302315
											-410.177312	0.302315		-413.308914	0.302315		-421.263185	0.302315
											-410.114680	0.302315		-413.246282	0.302315		-421.200553	0.302315
											-410.052048	0.302315		-413.183650	0.302315		-421.137921	0.302315
											-409.989416	0.302315		-413.121018	0.302315		-421.075289	0.302315
											-409.926783	0.302315		-413.058386	0.302315		-421.012657	0.302315
											-409.864151	0.302315		-412.995754	0.302315		-420.950025	0.302315
											-409.801519	0.302315		-412.933122	0.302315		-420.887393	0.302315
											-409.738887	0.302315		-412.870490	0.302315		-420.824761	0.302315
											-409.676255	0.302315		-412.807858	0.302315		-420.762129	0.302315
											-409.613623	0.302315		-412.745226	0.302315		-420.699497	0.302315
											-409.550991	0.302315		-412.682594	0.302315		-420.636864	0.302315
											-409.488359	0.302315		-412.619962	0.302315		-420.574232	0.302315
											-409.425727	0.302315		-412.557330	0.302315		-420.511600	0.302315
											-409.363095	0.302315		-412.494698	0.302315		-420.448968	0.302315
											-409.300463	0.302315		-412.432066	0.302315		-420.386336	0.302315
											-409.237831	0.302315		-412.369434	0.302315		-420.323704	0.302315
											-409.175199	0.302315		-412.306801	0.302315		-420.261072	0.302315
											-409.112567	0.302315		-412.244169	0.302315		-420.198440	0.302315
											-409.049935	0.302315		-412.181537	0.302315		-420.135808	0.302315
											-408.987303	0.302315		-412.118905	0.302315		-420.073176	0.302315
											-408.924671	0.302315		-412.056273	0.302315		-420.010544	0.302315
											-408.862039	0.302315		-411.993641	0.302315		-419.947912	0.302315
											-408.799407	0.302315		-411.931009	0.302315		-419.885280	0.302315
											-408.736774	0.302315		-411.868377	0.302315		-419.822648	0.302315
											-408.674142	0.302315		-411.805745	0.302315		-419.760016	0.302315
											-408.611510	0.302315		-411.743113	0.302315		-419.697384	0.302315
											-408.548878	0.302315		-411.680481	0.302315		-419.634752	0.302315
											-408.486246	0.302315		-411.617849	0.302315		-419.572120	0.302315
											-408.423614	0.302315		-411.555217	0.302315		-419.509488	0.302315
											-408.360982	0.302315		-411.492585	0.302315		-419.446855	0.302315
											-408.298350	0.302315		-411.429953	0.302315		-419.384223	0.302315
											-408.235718	0.302315		-411.367321	0.302315		-419.321591	0.302315
											-408.173086	0.302315		-411.304689	0.302315		-419.258959	0.302315
											-408.110454	0.302315		-411.242057	0.302315		-419.196327	0.302315
											-408.047822	0.302315		-411.179425	0.302315		-419.133695	0.302315
											-407.985190	0.302315		-411.116792	0.302315		-419.071063	0.302315
											-407.922558	0.302315		-411.054160	0.302315		-419.008431	0.302315
											-407.859926	0.302315		-410.991528	0.302315		-418.945799	0.302315
											-407.797294	0.302315		-410.928896	0.302315		-418.883167	0.302315
											-407.734662	0.302315		-410.866264	0.302315		-418.820535	0.302315
											-407.672030	0.302315		-410.803632	0.302315		-418.757903	0.302315
											-407.609398	0.302315		-410.741000	0.302315		-418.695271	0.302315
											-407.546765	0.302315		-410.678368	0.302315		-418.632639	0.302315
											-407.484133	0.302315		-410.615736	0.302315		-418.570007	0.302315
											-407.421501	0.302315		-410.553104	0.302315		-418.507375	0.302315
											-407.358869	0.302315		-410.490472	0.302315		-418.444743	0.302315
											-407.296237	0.302315		-410.427840	0.302315		-418.382111	0.302315
											-407.233605	0.302315		-410.365208	0.302315		-418.319479	0.302315
											-407.170973	0.302315		-410.302576	0.302315		-418.256846	0.302315
											-407.108341	0.302315		-410.239944	0.302315		-418.194214	0.302315
											-407.045709	0.302315		-410.177312	0.302315		-418.131582	0.302315
											-406.983077	0.302315		-410.114680	0.302315		-418.068950	0.302315
											-406.920445	0.302315		-410.052048	0.302315		-418.006318	0.302315
											-406.857813	0.302315		-409.989416	0.302315		-417.943686	0.302315
											-406.795181	0.302315		-409.926783	0.302315		-417.881054	0.302315
											-406.732549	0.302315		-409.864151	0.302315		-417.818422	0.302315
											-406.669917	0.302315		-409.801519	0.302315		-417.755790	0.302315
											-406.607285	0.302315		-409.738887	0.302315		-417.693158	0.302315
											-406.544653	0.302315		-409.676255	0.302315		-417.630526	0.302315
											-406.482021	0.302315		-409.613623	0.302315		-417.567894	0.302315
											-406.419389	0.302315		-409.550991	0.302315		-417.505262	0.302315
											-406.356756	0.302315		-409.488359	0.302315		-417.442630	0.302315
											-406.294124	0.302315		-409.425727	0.302315		-417.379998	0.302315
											-406.231492	0.302315		-409.363095	0.302315		-417.317366	0.302315
											-406.168860	0.302315		-409.300463	0.302315		-417.254734	0.302315
											-406.106228	0.302315		-409.237831	0.302315		-417.192102	0.302315
											-406.043596	0.302315		-409.175199	0.302315		-417.129470	0.302315
											-405.980964	0.302315		-409.112567	0.302315		-417.066837	0.302315
											-405.918332	0.302315		-409.049935	0.302315		-417.004205	0.302315
											-405.855700	0.302315		-408.987303	0.302315		-416.941573	0.302315
											-405.793068	0.302315		-408.924671	0.302315		-416.878941	0.302315
											-405.730436	0.302315		-408.862039	0.302315		-416.816309	0.302315
											-405.667804	0.302315		-408.799407	0.302315		-416.753677	0.302315
											-405.605172	0.302315		-408.736774	0.302315		-416.691045	0.302315
											-405.542540	0.302315		-408.674142	0.302315		-416.628413	0.302315
											-405.479908	0.302315		-408.611510	0.302315		-416.565781	0.302315
											-405.417276	0.302315		-408.548878	0.302315		-416.503149	0.302315
											-405.354644	0.302315		-408.486246	0.302315		-416.440517	0.302315
											-405.292012	0.302315		-408.423614	0.302315		-416.377885	0.302315
											-405.229380	0.302315		-408.360982	0.302315		-416.315253	0.302315
											-405.166747	0.302315		-408.298350	0.302315		-416.252621	0.302315
											-405.104115	0.302315		-408.235718	0.302315		-416.189989	0.302315
											-405.041483	0.302315		-408.173086	0.302315		-416.127357	0.302315
											-404.978851	0.302315		-408.110454	0.302315		-416.064725	0.302315
											-404.916219	0.302315		-408.047822	0.302315		-416.002093	0.302315
											-404.853587	0.302315		-407.985190	0.302315		-415.939461	0.302315
											-404.790955	0.302315		-407.922558	0.302315		-415.876828	0.302315
											-404.728323	0.302315		-407.859926	0.302315		-415.814196	0.302315
											-404.665691	0.302315		-407.797294	0.302315		-415.751564	0.302315
											-404.603059	0.302315		-407.734662	0.302315		-415.688932	0.302315
											-404.540427	0.302315		-407.672030	0.302315		-415.626300	0.302315
											-404.477795	0.302315		-407.609398	0.302315		-415.563668	0.302315
											-404.415163	0.302315		-407.546765	0.302315		-415.501036	0.302315
											-404.352531	0.302315		-407.484133	0.302315		-415.438404	0.302315
											-404.289899	0.302315		-407.421501	0.302315		-415.375772	0.302315
											-404.227267	0.302315		-407.358869	0.302315		-415.313140	0.302315
											-404.164635	0.302315		-407.296237	0.302315		-415.250508	0.302315
											-404.102003	0.302315		-407.233605	0.302315		-415.187876	0.302315
											-404.039371	0.302315		-407.170973	0.302315		-415.125244	0.302315
											-403.976738	0.302315		-407.108341	0.302315		-415.062612	0.302315
											-403.914106	0.302315		-407.045709	0.302315		-414.999980	0.302315
											-403.851474	0.302315		-406.983077	0.302315		-414.937348	0.302315
											-403.788842	0.302315		-406.920445	0.302315		-414.874716	0.302315
											-403.726210	0.302315		-406.857813	0.302315		-414.812084	0.302315
											-403.663578	0.302315		-406.795181	0.302315		-414.749452	0.302315
											-403.600946	0.302315		-406.732549	0.302315		-414.686819	0.302315
											-403.538314	0.302315		-406.669917	0.302315		-414.624187	0.302315
											-403.475682	0.302315		-406.607285	0.302315		-414.561555	0.302315
											-403.413050	0.302315		-406.544653	0.302315		-414.498923	0.302315
											-403.350418	0.302315		-406.482021	0.302315		-414.436291	0.302315
											-403.287786	0.302315		-406.419389	0.302315		-414.373659	0.302315
											-403.225154	0.302315		-406.356756	0.302315		-414.311027	0.302315
											-403.162522	0.302315		-406.294124	0.302315		-414.248395	0.302315
											-403.099890	0.302315		-406.231492	0.302315		-414.185763	0.302315
											-403.037258	0.302315		-406.168860	0.302315		-414.123131	0.302315
											-402.974626	0.302315		-406.106228	0.302315		-414.060499	0.302315
											-402.911994	0.302315		-406.043596	0.302315		-413.997867	0.302315
											-402.849362	0.302315		-405.980964	0.302315		-413.935235	0.302315
											-402.786729	0.302315		-405.918332	0.302315		-413.872603	0.302315
											-402.724097	0.302315		-405.855700	0.302315		-413.809971	0.302315
											-402.661465	0.302315		-405.793068	0.302315		-413.747339	0.302315
											-402.598833	0.302315		-405.730436	0.302315		-413.684707	0.302315
											-402.536201	0.302315		-405.667804	0.302315		-413.622075	0.302315
											-402.473569	0.302315		-405.605172	0.302315		-413.559443	0.302315
											-402.410937	0.302315		-405.542540	0.302315		-413.496810	0.302315
											-402.348305	0.302315		-405.479908	0.302315		-413.434178	0.302315
											-402.285673	0.302315		-405.417276	0.302315		-413.371546	0.302315
											-402.223041	0.302315		-405.354644	0.302315		-413.308914	0.302315
											-402.160409	0.302315		-405.292012	0.302315		-413.246282	0.302315
											-402.097777	0.302315		-405.229380	0.302315		-413.183650	0.302315
											-402.035145	0.302315		-405.166747	0.302315		-413.121018	0.302315
											-401.972513	0.302315		-405.104115	0.302315		-413.058386	0.302315
											-401.909881	0.302315		-405.041483	0.302315		-412.995754	0.302315
											-401.847249	0.302315		-404.978851	0.302315		-412.933122	0.302315
											-401.784617	0.302315		-404.916219	0.302315		-412.870490	0.302315
											-401.721985	0.302315		-404.853587	0.302315		-412.807858	0.302315
											-401.659353	0.302315		-404.790955	0.302315		-412.745226	0.302315
											-401.596720	0.302315		-404.728323	0.302315		-412.682594	0.302315
											-401.534088	0.302315		-404.665691	0.302315		-412.619962	0.302315
											-401.471456	0.302315		-404.603059	0.302315		-412.557330	0.302315
											-401.408824	0.302315		-404.540427	0.302315		-412.494698	0.302315
											-401.346192	0.302315		-404.477795	0.302315		-412.432066	0.302315
											-401.283560	0.302315		-404.415163	0.302315		-412.369434	0.302315
											-401.220928	0.302315		-404.352531	0.302315		-412.306801	0.302315
											-401.158296	0.302315		-404.289899	0.302315		-412.244169	0.302315
											-401.095664	0.302315		-404.227267	0.302315		-412.181537	0.302315
											-401.033032	0.302315		-404.164635	0.302315		-412.118905	0.302315
											-400.970400	0.302315		-404.102003	0.302315		-412.056273	0.302315
											-400.907768	0.302315		-404.039371	0.302315		-411.993641	0.302315
											-400.845136	0.302315		-403.976738	0.302315		-411.931009	0.302315
											-400.782504	0.302315		-403.914106	0.302315		-411.868377	0.302315
											-400.719872	0.302315		-403.851474	0.302315		-411.805745	0.302315
											-400.657240	0.302315		-403.788842	0.302315		-411.743113	0.302315
											-400.594608	0.302315		-403.726210	0.302315		-411.680481	0.302315
											-400.531976	0.302315		-403.663578	0.302315		-411.617849	0.302315
											-400.469344	0.302315		-403.600946	0.302315		-411.555217	0.302315
											-400.406711	0.302315		-403.538314	0.302315		-411.492585	0.302315
											-400.344079	0.302315		-403.475682	0.302315		-411.429953	0.302315
											-400.281447	0.302315		-403.413050	0.302315		-411.367321	0.302315
											-400.218815	0.302315		-403.350418	0.302315		-411.304689	0.302315
											-400.156183	0.302315		-403.287786	0.302315		-411.242057	0.302315
											-400.093551	0.302315		-403.225154	0.302315		-411.179425	0.302315
											-400.030919	0.302315		-403.162522	0.302315		-411.116792	0.302315
											-399.968287	0.302315		-403.099890	0.302315		-411.054160	0.302315
											-399.905655	0.302315		-403.037258	0.302315		-410.991528	0.302315
											-399.843023	0.302315		-402.974626	0.302315		-410.928896	0.302315
											-399.780391	0.302315		-402.911994	0.302315		-410.866264	0.302315
											-399.717759	0.302315		-402.849362	0.302315		-410.803632	0.302315
											-399.655127	0.302315		-402.786729	0.302315		-410.741000	0.302315
											-399.592495	0.302315		-402.724097	0.302315		-410.678368	0.302315
											-399.529863	0.302315		-402.661465	0.302315		-410.615736	0.302315
											-399.467231	0.302315		-402.598833	0.302315		-410.553104	0.302315
											-399.404599	0.302315		-402.536201	0.302315		-410.490472	0.302315
											-399.341967	0.302315		-402.473569	0.302315		-410.427840	0.302315
											-399.279335	0.302315		-402.410937	0.302315		-410.365208	0.302315
											-399.216703	0.302315		-402.348305	0.302315		-410.302576	0.302315
											-399.154070	0.302315		-402.285673	0.302315		-410.239944	0.302315
											-399.091438	0.302315		-402.223041	0.302315		-410.177312	0.302315
											-399.028806	0.302315		-402.160409	0.302315		-410.114680	0.302315
											-398.966174	0.302315		-402.097777	0.302315		-410.052048	0.302315
											-398.903542	0.302315		-402.035145	0.302315		-409.989416	0.302315
											-398.840910	0.302315		-401.972513	0.302315		-409.926783	0.302315
											-398.778278	0.302315		-401.909881	0.302315		-409.864151	0.302315
											-398.715646	0.302315		-401.847249	0.302315		-409.801519	0.302315
											-398.653014	0.302315		-401.784617	0.302315		-409.738887	0.302315
											-398.590382	0.302315		-401.721985	0.302315		-409.676255	0.302315
											-398.527750	0.302315		-401.659353	0.302315		-409.613623	0.302315
											-398.465118	0.302315		-401.596720	0.302315		-409.550991	0.302315
											-398.402486	0.302315		-401.534088	0.302315		-409.488359	0.302315
											-398.339854	0.302315		-401.471456	0.302315		-409.425727	0.302315
											-398.277222	0.302315		-401.408824	0.302315		-409.363095	0.302315
											-398.214590	0.302315		-401.346192	0.302315		-409.300463	0.302315
											-398.151958	0.302315		-401.283560	0.302315		-409.237831	0.302315
											-398.089326	0.302315		-401.220928	0.302315		-409.175199	0.302315
											-398.026694	0.302315		-401.158296	0.302315		-409.112567	0.302315
											-397.964061	0.302315		-401.095664	0.302315		-409.049935	0.302315
											-397.901429	0.302315		-401.033032	0.302315		-408.987303	0.302315
											-397.838797	0.302315		-400.970400	0.302315		-408.924671	0.302315
											-397.776165	0.302315		-400.907768	0.302315		-408.862039	0.302315
											-397.713533	0.302315		-400.845136	0.302315		-408.799407	0.302315
											-397.650901	0.302315		-400.782504	0.302315		-408.736774	0.302315
											-397.588269	0.302315		-400.719872	0.302315		-408.674142	0.302315
											-397.525637	0.302315		-400.657240	0.302315		-408.611510	0.302315
											-397.463005	0.302315		-400.594608	0.302315		-408.548878	0.302315
											-397.400373	0.302315		-400.531976	0.302315		-408.486246	0.302315
											-397.337741	0.302315		-400.469344	0.302315		-408.423614	0.302315
											-397.275109	0.302315		-400.406711	0.302315		-408.360982	0.302315
											-397.212477	0.302315		-400.344079	0.302315		-408.298350	0.302315
											-397.149845	0.302315		-400.281447	0.302315		-408.235718	0.302315
											-397.087213	0.302315		-400.218815	0.302315		-408.173086	0.302315
											-397.024581	0.302315		-400.156183	0.302315		-408.110454	0.302315
											-396.961949	0.302315		-400.093551	0.302315		-408.047822	0.302315
											-396.899317	0.302315		-400.030919	0.302315		-407.985190	0.302315
											-396.836685	0.302315		-399.968287	0.302315		-407.922558	0.302315
											-396.774052	0.302315		-399.905655	0.302315		-407.859926	0.302315
											-396.711420	0.302315		-399.843023	0.302315		-407.797294	0.302315
											-396.648788	0.302315		-399.780391	0.302315		-407.734662	0.302315
											-396.586156	0.302315		-399.717759	0.302315		-407.672030	0.302315
											-396.523524	0.302315		-399.655127	0.302315		-407.609398	0.302315
											-396.460892	0.302315		-399.592495	0.302315		-407.546765	0.302315
											-396.398260	0.302315		-399.529863	0.302315		-407.484133	0.302315
											-396.335628	0.302315		-399.467231	0.302315		-407.421501	0.302315
											-396.272996	0.302315		-399.404599	0.302315		-407.358869	0.302315
											-396.210364	0.302315		-399.341967	0.302315		-407.296237	0.302315
											-396.147732	0.302315		-399.279335	0.302315		-407.233605	0.302315
											-396.085100	0.302315		-399.216703	0.302315		-407.170973	0.302315
											-396.022468	0.302315		-399.154070	0.302315		-407.108341	0.302315
											-395.959836	0.302315		-399.091438	0.302315		-407.045709	0.302315
											-395.897204	0.302315		-399.028806	0.302315		-406.983077	0.302315
											-395.834572	0.302315		-398.966174	0.302315		-406.920445	0.302315
											-395.771940	0.302315		-398.903542	0.302315		-406.857813	0.302315
											-395.709308	0.302315		-398.840910	0.302315		-406.795181	0.302315
											-395.646676	0.302315		-398.778278	0.302315		-406.732549	0.302315
											-395.584043	0.302315		-398.715646	0.302315		-406.669917	0.302315
											-395.521411	0.302315		-398.653014	0.302315		-406.607285	0.302315
											-395.458779	0.302315		-398.590382	0.302315		-406.544653	0.302315
											-395.396147	0.302315		-398.527750	0.302315		-406.482021	0.302315
											-395.333515	0.302315		-398.465118	0.302315		-406.419389	0.302315
											-395.270883	0.302315		-398.402486	0.302315		-406.356756	0.302315
											-395.208251	0.302315		-398.339854	0.302315		-406.294124	0.302315
											-395.145619	0.302315		-398.277222	0.302315		-406.231492	0.302315
											-395.082987	0.302315		-398.214590	0.302315		-406.168860	0.302315
											-395.020355	0.302315		-398.151958	0.302315		-406.106228	0.302315
											-394.957723	0.302315		-398.089326	0.302315		-406.043596	0.302315
											-394.895091	0.302315		-398.026694	0.302315		-405.980964	0.302315
											-394.832459	0.302315		-397.964061	0.302315		-405.918332	0.302315
											-394.769827	0.302315		-397.901429	0.302315		-405.855700	0.302315
											-394.707195	0.302315		-397.838797	0.302315		-405.793068	0.302315
											-394.644563	0.302315		-397.776165	0.302315		-405.730436	0.302315
											-394.581931	0.302315		-397.713533	0.302315		-405.667804	0.302315
											-394.519299	0.302315		-397.650901	0.302315		-405.605172	0.302315
											-394.456667	0.302315		-397.588269	0.302315		-405.542540	0.302315
											-394.394034	0.302315		-397.525637	0.302315		-405.479908	0.302315
											-394.331402	0.302315		-397.463005	0.302315		-405.417276	0.302315
											-394.268770	0.302315		-397.400373	0.302315		-405.354644	0.302315
											-394.206138	0.302315		-397.337741	0.302315		-405.292012	0.302315
											-394.143506	0.302315		-397.275109	0.302315		-405.229380	0.302315
											-394.080874	0.302315		-397.212477	0.302315		-405.166747	0.302315
											-394.018242	0.302315		-397.149845	0.302315		-405.104115	0.302315
											-393.955610	0.302315		-397.087213	0.302315		-405.041483	0.302315
											-393.892978	0.302315		-397.024581	0.302315		-404.978851	0.302315
											-393.830346	0.302315		-396.961949	0.302315		-404.916219	0.302315
											-393.767714	0.302315		-396.899317	0.302315		-404.853587	0.302315
											-393.705082	0.302315		-396.836685	0.302315		-404.790955	0.302315
											-393.642450	0.302315		-396.774052	0.302315		-404.728323	0.302315
											-393.579818	0.302315		-396.711420	0.302315		-404.665691	0.302315
											-393.517186	0.302315		-396.648788	0.302315		-404.603059	0.302315
											-393.454554	0.302315		-396.586156	0.302315		-404.540427	0.302315
											-393.391922	0.302315		-396.523524	0.302315		-404.477795	0.302315
											-393.329290	0.302315		-396.460892	0.302315		-404.415163	0.302315
											-393.266658	0.302315		-396.398260	0.302315		-404.352531	0.302315
											-393.204025	0.302315		-396.335628	0.302315		-404.289899	0.302315
											-393.141393	0.302315		-396.272996	0.302315		-404.227267	0.302315
											-393.078761	0.302315		-396.210364	0.302315		-404.164635	0.302315
											-393.016129	0.302315		-396.147732	0.302315		-404.102003	0.302315
											-392.953497	0.302315		-396.085100	0.302315		-404.039371	0.302315
											-392.890865	0.302315		-396.022468	0.302315		-403.976738	0.302315
											-392.828233	0.302315		-395.959836	0.302315		-403.914106	0.302315
											-392.765601	0.302315		-395.897204	0.302315		-403.851474	0.302315
											-392.702969	0.302315		-395.834572	0.302315		-403.788842	0.302315
											-392.640337	0.302315		-395.771940	0.302315		-403.726210	0.302315
											-392.577705	0.302315		-395.709308	0.302315		-403.663578	0.302315
											-392.515073	0.302315		-395.646676	0.302315		-403.600946	0.302315
											-392.452441	0.302315		-395.584043	0.302315		-403.538314	0.302315
											-392.389809	0.302315		-395.521411	0.302315		-403.475682	0.302315
											-392.327177	0.302315		-395.458779	0.302315		-403.413050	0.302315
											-392.264545	0.302315		-395.396147	0.302315		-403.350418	0.302315
											-392.201913	0.302315		-395.333515	0.302315		-403.287786	0.302315
											-392.139281	0.302315		-395.270883	0.302315		-403.225154	0.302315
											-392.076649	0.302315		-395.208251	0.302315		-403.162522	0.302315
											-392.014016	0.302315		-395.145619	0.302315		-403.099890	0.302315
											-391.951384	0.302315		-395.082987	0.302315		-403.037258	0.302315
											-391.888752	0.302315		-395.020355	0.302315		-402.974626	0.302315
											-391.826120	0.302315		-394.957723	0.302315		-402.911994	0.302315
											-391.763488	0.302315		-394.895091	0.302315		-402.849362	0.302315
											-391.700856	0.302315		-394.832459	0.302315		-402.786729	0.302315
											-391.638224	0.302315		-394.769827	0.302315		-402.724097	0.302315
											-391.575592	0.302315		-394.707195	0.302315		-402.661465	0.302315
											-391.512960	0.302315		-394.644563	0.302315		-402.598833	0.302315
											-391.450328	0.302315		-394.581931	0.302315		-402.536201	0.302315
											-391.387696	0.302315		-394.519299	0.302315		-402.473569	0.302315
											-391.325064	0.302315		-394.456667	0.302315		-402.410937	0.302315
											-391.262432	0.302315		-394.394034	0.302315		-402.348305	0.302315
											-391.199800	0.302315		-394.331402	0.302315		-402.285673	0.302315
											-391.137168	0.302315		-394.268770	0.302315		-402.223041	0.302315
											-391.074536	0.302315		-394.206138	0.302315		-402.160409	0.302315
											-391.011904	0.302315		-394.143506	0.302315		-402.097777	0.302315
											-390.949272	0.302315		-394.080874	0.302315		-402.035145	0.302315
											-390.886640	0.302315		-394.018242	0.302315		-401.972513	0.302315
											-390.824007	0.302315		-393.955610	0.302315		-401.909881	0.302315
											-390.761375	0.302315		-393.892978	0.302315		-401.847249	0.302315
											-390.698743	0.302315		-393.830346	0.302315		-401.784617	0.302315
											-390.636111	0.302315		-393.767714	0.302315		-401.721985	0.302315
											-390.573479	0.302315		-393.705082	0.302315		-401.659353	0.302315
											-390.510847	0.302315		-393.642450	0.302315		-401.596720	0.302315
											-390.448215	0.302315		-393.579818	0.302315		-401.534088	0.302315
											-390.385583	0.302315		-393.517186	0.302315		-401.471456	0.302315
											-390.322951	0.302315		-393.454554	0.302315		-401.408824	0.302315
											-390.260319	0.302315		-393.391922	0.302315		-401.346192	0.302315
											-390.197687	0.302315		-393.329290	0.302315		-401.283560	0.302315
											-390.135055	0.302315		-393.266658	0.302315		-401.220928	0.302315
											-390.072423	0.302315		-393.204025	0.302315		-401.158296	0.302315
											-390.009791	0.302315		-393.141393	0.302315		-401.095664	0.302315
											-389.947159	0.302315		-393.078761	0.302315		-401.033032	0.302315
											-389.884527	0.302315		-393.016129	0.302315		-400.970400	0.302315
											-389.821895	0.302315		-392.953497	0.302315		-400.907768	0.302315
											-389.759263	0.302315		-392.890865	0.302315		-400.845136	0.302315
											-389.696631	0.302315		-392.828233	0.302315		-400.782504	0.302315
											-389.633998	0.302315		-392.765601	0.302315		-400.719872	0.302315
											-389.571366	0.302315		-392.702969	0.302315		-400.657240	0.302315
											-389.508734	0.302315		-392.640337	0.302315		-400.594608	0.302315
											-389.446102	0.302315		-392.577705	0.302315		-400.531976	0.302315
											-389.383470	0.302315		-392.515073	0.302315		-400.469344	0.302315
											-389.320838	0.302315		-392.452441	0.302315		-400.406711	0.302315
											-389.258206	0.302315		-392.389809	0.302315		-400.344079	0.302315
											-389.195574	0.302315		-392.327177	0.302315		-400.281447	0.302315
											-389.132942	0.302315		-392.264545	0.302315		-400.218815	0.302315
											-389.070310	0.302315		-392.201913	0.302315		-400.156183	0.302315
											-389.007678	0.302315		-392.139281	0.302315		-400.093551	0.302315
											-388.945046	0.302315		-392.076649	0.302315		-400.030919	0.302315
											-388.882414	0.302315		-392.014016	0.302315		-399.968287	0.302315
											-388.819782	0.302315		-391.951384	0.302315		-399.905655	0.302315
											-388.757150	0.302315		-391.888752	0.302315		-399.843023	0.302315
											-388.694518	0.302315		-391.826120	0.302315		-399.780391	0.302315
											-388.631886	0.302315		-391.763488	0.302315		-399.717759	0.302315
											-388.569254	0.302315		-391.700856	0.302315		-399.655127	0.302315
											-388.506622	0.302315		-391.638224	0.302315		-399.592495	0.302315
											-388.443989	0.302315		-391.575592	0.302315		-399.529863	0.302315
											-388.381357	0.302315		-391.512960	0.302315		-399.467231	0.302315
											-388.318725	0.302315		-391.450328	0.302315		-399.404599	0.302315
											-388.256093	0.302315		-391.387696	0.302315		-399.341967	0.302315
											-388.193461	0.302315		-391.325064	0.302315		-399.279335	0.302315
											-388.130829	0.302315		-391.262432	0.302315		-399.216703	0.302315
											-388.068197	0.302315		-391.199800	0.302315		-399.154070	0.302315
											-388.005565	0.302315		-391.137168	0.302315		-399.091438	0.302315
											-387.942933	0.302315		-391.074536	0.302315		-399.028806	0.302315
											-387.880301	0.302315		-391.011904	0.302315		-398.966174	0.302315
											-387.817669	0.302315		-390.949272	0.302315		-398.903542	0.302315
											-387.755037	0.302315		-390.886640	0.302315		-398.840910	0.302315
											-387.692405	0.302315		-390.824007	0.302315		-398.778278	0.302315
											-387.629773	0.302315		-390.761375	0.302315		-398.715646	0.302315
											-387.567141	0.302315		-390.698743	0.302315		-398.653014	0.302315
											-387.504509	0.302315		-390.636111	0.302315		-398.590382	0.302315
											-387.441877	0.302315		-390.573479	0.302315		-398.527750	0.302315
											-387.379245	0.302315		-390.510847	0.302315		-398.465118	0.302315
											-387.316613	0.302315		-390.448215	0.302315		-398.402486	0.302315
											-387.253980	0.302315		-390.385583	0.302315		-398.339854	0.302315
											-387.191348	0.302315		-390.322951	0.302315		-398.277222	0.302315
											-387.128716	0.302315		-390.260319	0.302315		-398.214590	0.302315
											-387.066084	0.302315		-390.197687	0.302315		-398.151958	0.302315
											-387.003452	0.302315		-390.135055	0.302315		-398.089326	0.302315
											-386.940820	0.302315		-390.072423	0.302315		-398.026694	0.302315
											-386.878188	0.302315		-390.009791	0.302315		-397.964061	0.302315
											-386.815556	0.302315		-389.947159	0.302315		-397.901429	0.302315
											-386.752924	0.302315		-389.884527	0.302315		-397.838797	0.302315
											-386.690292	0.302315		-389.821895	0.302315		-397.776165	0.302315
											-386.627660	0.302315		-389.759263	0.302315		-397.713533	0.302315
											-386.565028	0.302315		-389.696631	0.302315		-397.650901	0.302315
											-386.502396	0.302315		-389.633998	0.302315		-397.588269	0.302315
											-386.439764	0.302315		-389.571366	0.302315		-397.525637	0.302315
											-386.377132	0.302315		-389.508734	0.302315		-397.463005	0.302315
											-386.314500	0.302315		-389.446102	0.302315		-397.400373	0.302315
											-386.251868	0.302315		-389.383470	0.302315		-397.337741	0.302315
											-386.189236	0.302315		-389.320838	0.302315		-397.275109	0.302315
											-386.126604	0.302315		-389.258206	0.302315		-397.212477	0.302315
											-386.063971	0.302315		-389.195574	0.302315		-397.149845	0.302315
											-386.001339	0.302315		-389.132942	0.302315		-397.087213	0.302315
											-385.938707	0.302315		-389.070310	0.302315		-397.024581	0.302315
											-385.876075	0.302315		-389.007678	0.302315		-396.961949	0.302315
											-385.813443	0.302315		-388.945046	0.302315		-396.899317	0.302315
											-385.750811	0.302315		-388.882414	0.302315		-396.836685	0.302315
											-385.688179	0.302315		-388.819782	0.302315		-396.774052	0.302315
											-385.625547	0.302315		-388.757150	0.302315		-396.711420	0.302315
											-385.562915	0.302315		-388.694518	0.302315		-396.648788	0.302315
											-385.500283	0.302315		-388.631886	0.302315		-396.586156	0.302315
											-385.437651	0.302315		-388.569254	0.302315		-396.523524	0.302315
											-385.375019	0.302315		-388.506622	0.302315		-396.460892	0.302315
											-385.312387	0.302315		-388.443989	0.302315		-396.398260	0.302315
											-385.249755	0.302315		-388.381357	0.302315		-396.335628	0.302315
											-385.187123	0.302315		-388.318725	0.302315		-396.272996	0.302315
											-385.124491	0.302315		-388.256093	0.302315		-396.210364	0.302315
											-385.061859	0.302315		-388.193461	0.302315		-396.147732	0.302315
											-384.999227	0.302315		-388.130829	0.302315		-396.085100	0.302315
											-384.936595	0.302315		-388.068197	0.302315		-396.022468	0.302315
											-384.873962	0.302315		-388.005565	0.302315		-395.959836	0.302315
											-384.811330	0.302315		-387.942933	0.302315		-395.897204	0.302315
											-384.748698	0.302315		-387.880301	0.302315		-395.834572	0.302315
											-384.686066	0.302315		-387.817669	0.302315		-395.771940	0.302315
											-384.623434	0.302315		-387.755037	0.302315		-395.709308	0.302315
											-384.560802	0.302315		-387.692405	0.302315		-395.646676	0.302315
											-384.498170	0.302315		-387.629773	0.302315		-395.584043	0.302315
											-384.435538	0.302315		-387.567141	0.302315		-395.521411	0.302315
											-384.372906	0.302315		-387.504509	0.302315		-395.458779	0.302315
											-384.310274	0.302315		-387.441877	0.302315		-395.396147	0.302315
											-384.247642	0.302315		-387.379245	0.302315		-395.333515	0.302315
											-384.185010	0.302315		-387.316613	0.302315		-395.270883	0.302315
											-384.122378	0.302315		-387.253980	0.302315		-395.208251	0.302315
											-384.059746	0.302315		-387.191348	0.302315		-395.145619	0.302315
											-383.997114	0.302315		-387.128716	0.302315		-395.082987	0.302315
											-383.934482	0.302315		-387.066084	0.302315		-395.020355	0.302315
											-383.871850	0.302315		-387.003452	0.302315		-394.957723	0.302315
											-383.809218	0.302315		-386.940820	0.302315		-394.895091	0.302315
											-383.746586	0.302315		-386.878188	0.302315		-394.832459	0.302315
											-383.683953	0.302315		-386.815556	0.302315		-394.769827	0.302315
											-383.621321	0.302315		-386.752924	0.302315		-394.707195	0.302315
											-383.558689	0.302315		-386.690292	0.302315		-394.644563	0.302315
											-383.496057	0.302315		-386.627660	0.302315		-394.581931	0.302315
											-383.433425	0.302315		-386.565028	0.302315		-394.519299	0.302315
											-383.370793	0.302315		-386.502396	0.302315		-394.456667	0.302315
											-383.308161	0.302315		-386.439764	0.302315		-394.394034	0.302315
											-383.245529	0.302315		-386.377132	0.302315		-394.331402	0.302315
											-383.182897	0.302315		-386.314500	0.302315		-394.268770	0.302315
											-383.120265	0.302315		-386.251868	0.302315		-394.206138	0.302315
											-383.057633	0.302315		-386.189236	0.302315		-394.143506	0.302315
											-382.995001	0.302315		-386.126604	0.302315		-394.080874	0.302315
											-382.932369	0.302315		-386.063971	0.302315		-394.018242	0.302315
											-382.869737	0.302315		-386.001339	0.302315		-393.955610	0.302315
											-382.807105	0.302315		-385.938707	0.302315		-393.892978	0.302315
											-382.744473	0.302315		-385.876075	0.302315		-393.830346	0.302315
											-382.681841	0.302315		-385.813443	0.302315		-393.767714	0.302315
											-382.619209	0.302315		-385.750811	0.302315		-393.705082	0.302315
											-382.556577	0.302315		-385.688179	0.302315		-393.642450	0.302315
											-382.493944	0.302315		-385.625547	0.302315		-393.579818	0.302315
											-382.431312	0.302315		-385.562915	0.302315		-393.517186	0.302315
											-382.368680	0.302315		-385.500283	0.302315		-393.454554	0.302315
											-382.306048	0.302315		-385.437651	0.302315		-393.391922	0.302315
											-382.243416	0.302315		-385.375019	0.302315		-393.329290	0.302315
											-382.180784	0.302315		-385.312387	0.302315		-393.266658	0.302315
											-382.118152	0.302315		-385.249755	0.302315		-393.204025	0.302315
											-382.055520	0.302315		-385.187123	0.302315		-393.141393	0.302315
											-381.992888	0.302315		-385.124491	0.302315		-393.078761	0.302315
											-381.930256	0.302315		-385.061859	0.302315		-393.016129	0.302315
											-381.867624	0.302315		-384.999227	0.302315		-392.953497	0.302315
											-381.804992	0.302315		-384.936595	0.302315		-392.890865	0.302315
											-381.742360	0.302315		-384.873962	0.302315		-392.828233	0.302315
											-381.679728	0.302315		-384.811330	0.302315		-392.765601	0.302315
											-381.617096	0.302315		-384.748698	0.302315		-392.702969	0.302315
											-381.554464	0.302315		-384.686066	0.302315		-392.640337	0.302315
											-381.491832	0.302315		-384.623434	0.302315		-392.577705	0.302315
											-381.429200	0.302315		-384.560802	0.302315		-392.515073	0.302315
											-381.366568	0.302315		-384.498170	0.302315		-392.452441	0.302315
											-381.303935	0.302315		-384.435538	0.302315		-392.389809	0.302315
											-381.241303	0.302315		-384.372906	0.302315		-392.327177	0.302315
											-381.178671	0.302315		-384.310274	0.302315		-392.264545	0.302315
											-381.116039	0.302315		-384.247642	0.302315		-392.201913	0.302315
											-381.053407	0.302315		-384.185010	0.302315		-392.139281	0.302315
											-380.990775	0.302315		-384.122378	0.302315		-392.076649	0.302315
											-380.928143	0.302315		-384.059746	0.302315		-392.014016	0.302315
											-380.865511	0.302315		-383.997114	0.302315		-391.951384	0.302315
											-380.802879	0.302315		-383.934482	0.302315		-391.888752	0.302315
											-380.740247	0.302315		-383.871850	0.302315		-391.826120	0.302315
											-380.677615	0.302315		-383.809218	0.302315		-391.763488	0.302315
											-380.614983	0.302315		-383.746586	0.302315		-391.700856	0.302315
											-380.552351	0.302315		-383.683953	0.302315		-391.638224	0.302315
											-380.489719	0.302315		-383.621321	0.302315		-391.575592	0.302315
											-380.427087	0.302315		-383.558689	0.302315		-391.512960	0.302315
											-380.364455	0.302315		-383.496057	0.302315		-391.450328	0.302315
											-380.301823	0.302315		-383.433425	0.302315		-391.387696	0.302315
											-380.239191	0.302315		-383.370793	0.302315		-391.325064	0.302315
											-380.176559	0.302315		-383.308161	0.302315		-391.262432	0.302315
											-380.113926	0.302315		-383.245529	0.302315		-391.199800	0.302315
											-380.051294	0.302315		-383.182897	0.302315		-391.137168	0.302315
											-379.988662	0.302315		-383.120265	0.302315		-391.074536	0.302315
											-379.926030	0.302315		-383.057633	0.302315		-391.011904	0.302315
											-379.863398	0.302315		-382.995001	0.302315		-390.949272	0.302315
											-379.800766	0.302315		-382.932369	0.302315		-390.886640	0.302315
											-379.738134	0.302315		-382.869737	0.302315		-390.824007	0.302315
											-379.675502	0.302315		-382.807105	0.302315		-390.761375	0.302315
											-379.612870	0.302315		-382.744473	0.302315		-390.698743	0.302315
											-379.550238	0.302315		-382.681841	0.302315		-390.636111	0.302315
											-379.487606	0.302315		-382.619209	0.302315		-390.573479	0.302315
											-379.424974	0.302315		-382.556577	0.302315		-390.510847	0.302315
											-379.362342	0.302315		-382.493944	0.302315		-390.448215	0.302315
											-379.299710	0.302315		-382.431312	0.302315		-390.385583	0.302315
											-379.237078	0.302315		-382.368680	0.302315		-390.322951	0.302315
											-379.174446	0.302315		-382.306048	0.302315		-390.260319	0.302315
											-379.111814	0.302315		-382.243416	0.302315		-390.197687	0.302315
											-379.049182	0.302315		-382.180784	0.302315		-390.135055	0.302315
											-378.986550	0.302315		-382.118152	0.302315		-390.072423	0.302315
											-378.923917	0.302315		-382.055520	0.302315		-390.009791	0.302315
											-378.861285	0.302315		-381.992888	0.302315		-389.947159	0.302315
											-378.798653	0.302315		-381.930256	0.302315		-389.884527	0.302315
											-378.736021	0.302315		-381.867624	0.302315		-389.821895	0.302315
											-378.673389	0.302315		-381.804992	0.302315		-389.759263	0.302315
											-378.610757	0.302315		-381.742360	0.302315		-389.696631	0.302315
											-378.548125	0.302315		-381.679728	0.302315		-389.633998	0.302315
											-378.485493	0.302315		-381.617096	0.302315		-389.571366	0.302315
											-378.422861	0.302315		-381.554464	0.302315		-389.508734	0.302315
											-378.360229	0.302315		-381.491832	0.302315		-389.446102	0.302315
											-378.297597	0.302315		-381.429200	0.302315		-389.383470	0.302315
											-378.234965	0.302315		-381.366568	0.302315		-389.320838	0.302315
											-378.172333	0.302315		-381.303935	0.302315		-389.258206	0.302315
											-378.109701	0.302315		-381.241303	0.302315		-389.195574	0.302315
											-378.047069	0.302315		-381.178671	0.302315		-389.132942	0.302315
											-377.984437	0.302315		-381.116039	0.302315		-389.070310	0.302315
											-377.921805	0.302315		-381.053407	0.302315		-389.007678	0.302315
											-377.859173	0.302315		-380.990775	0.302315		-388.945046	0.302315
											-377.796541	0.302315		-380.928143	0.302315		-388.882414	0.302315
											-377.733909	0.302315		-380.865511	0.302315		-388.819782	0.302315
											-377.671276	0.302315		-380.802879	0.302315		-388.757150	0.302315
											-377.608644	0.302315		-380.740247	0.302315		-388.694518	0.302315
											-377.546012	0.302315		-380.677615	0.302315		-388.631886	0.302315
											-377.483380	0.302315		-380.614983	0.302315		-388.569254	0.302315
											-377.420748	0.302315		-380.552351	0.302315		-388.506622	0.302315
											-377.358116	0.302315		-380.489719	0.302315		-388.443989	0.302315
											-377.295484	0.302315		-380.427087	0.302315		-388.381357	0.302315
											-377.232852	0.302315		-380.364455	0.302315		-388.318725	0.302315
											-377.170220	0.302315		-380.301823	0.302315		-388.256093	0.302315
											-377.107588	0.302315		-380.239191	0.302315		-388.193461	0.302315
											-377.044956	0.302315		-380.176559	0.302315		-388.130829	0.302315
											-376.982324	0.302315		-380.113926	0.302315		-388.068197	0.302315
											-376.919692	0.302315		-380.051294	0.302315		-388.005565	0.302315
											-376.857060	0.302315		-379.988662	0.302315		-387.942933	0.302315
											-376.794428	0.302315		-379.926030	0.302315		-387.880301	0.302315
											-376.731796	0.302315		-379.863398	0.302315		-387.817669	0.302315
											-376.669164	0.302315		-379.800766	0.302315		-387.755037	0.302315
											-376.606532	0.302315		-379.738134	0.302315		-387.692405	0.302315
											-376.543900	0.302315		-379.675502	0.302315		-387.629773	0.302315
											-376.481267	0.302315		-379.612870	0.302315		-387.567141	0.302315
											-376.418635	0.302315		-379.550238	0.302315		-387.504509	0.302315
											-376.356003	0.302315		-379.487606	0.302315		-387.441877	0.302315
											-376.293371	0.302315		-379.424974	0.302315		-387.379245	0.302315
											-376.230739	0.302315		-379.362342	0.302315		-387.316613	0.302315
											-376.168107	0.302315		-379.299710	0.302315		-387.253980	0.302315
											-376.105475	0.302315		-379.237078	0.302315		-387.191348	0.302315
											-376.042843	0.302315		-379.174446	0.302315		-387.128716	0.302315
											-375.980211	0.302315		-379.111814	0.302315		-387.066084	0.302315
											-375.917579	0.302315		-379.049182	0.302315		-387.003452	0.302315
											-375.854947	0.302315		-378.986550	0.302315		-386.940820	0.302315
											-375.792315	0.302315		-378.923917	0.302315		-386.878188	0.302315
											-375.729683	0.302315		-378.861285	0.302315		-386.815556	0.302315
											-375.667051	0.302315		-378.798653	0.302315		-386.752924	0.302315
											-375.604419	0.302315		-378.736021	0.302315		-386.690292	0.302315
											-375.541787	0.302315		-378.673389	0.302315		-386.627660	0.302315
											-375.479155	0.302315		-378.610757	0.302315		-386.565028	0.302315
											-375.416523	0.302315		-378.548125	0.302315		-386.502396	0.302315
											-375.353891	0.302315		-378.485493	0.302315		-386.439764	0.302315
											-375.291258	0.302315		-378.422861	0.302315		-386.377132	0.302315
											-375.228626	0.302315		-378.360229	0.302315		-386.314500	0.302315
											-375.165994	0.302315		-378.297597	0.302315		-386.251868	0.302315
											-375.103362	0.302315		-378.234965	0.302315		-386.189236	0.302315
											-375.040730	0.302315		-378.172333	0.302315		-386.126604	0.302315
											-374.978098	0.302315		-378.109701	0.302315		-386.063971	0.302315
											-374.915466	0.302315		-378.047069	0.302315		-386.001339	0.302315
											-374.852834	0.302315		-377.984437	0.302315		-385.938707	0.302315
											-374.790202	0.302315		-377.921805	0.302315		-385.876075	0.302315
											-374.727570	0.302315		-377.859173	0.302315		-385.813443	0.302315
											-374.664938	0.302315		-377.796541	0.302315		-385.750811	0.302315
											-374.602306	0.302315		-377.733909	0.302315		-385.688179	0.302315
											-374.539674	0.302315		-377.671276	0.302315		-385.625547	0.302315
											-374.477042	0.302315		-377.608644	0.302315		-385.562915	0.302315
											-374.414410	0.302315		-377.546012	0.302315		-385.500283	0.302315
											-374.351778	0.302315		-377.483380	0.302315		-385.437651	0.302315
											-374.289146	0.302315		-377.420748	0.302315		-385.375019	0.302315
											-374.226514	0.302315		-377.358116	0.302315		-385.312387	0.302315
											-374.163882	0.302315		-377.295484	0.302315		-385.249755	0.302315
											-374.101249	0.302315		-377.232852	0.302315		-385.187123	0.302315
											-374.038617	0.302315		-377.170220	0.302315		-385.124491	0.302315
											-373.975985	0.302315		-377.107588	0.302315		-385.061859	0.302315
											-373.913353	0.302315		-377.044956	0.302315		-384.999227	0.302315
											-373.850721	0.302315		-376.982324	0.302315		-384.936595	0.302315
											-373.788089	0.302315		-376.919692	0.302315		-384.873962	0.302315
											-373.725457	0.302315		-376.857060	0.302315		-384.811330	0.302315
											-373.662825	0.302315		-376.794428	0.302315		-384.748698	0.302315
											-373.600193	0.302315		-376.731796	0.302315		-384.686066	0.302315
											-373.537561	0.302315		-376.669164	0.302315		-384.623434	0.302315
											-373.474929	0.302315		-376.606532	0.302315		-384.560802	0.302315
											-373.412297	0.302315		-376.543900	0.302315		-384.498170	0.302315
											-373.349665	0.302315		-376.481267	0.302315		-384.435538	0.302315
											-373.287033	0.302315		-376.418635	0.302315		-384.372906	0.302315
											-373.224401	0.302315		-376.356003	0.302315		-384.310274	0.302315
											-373.161769	0.302315		-376.293371	0.302315		-384.247642	0.302315
											-373.099137	0.302315		-376.230739	0.302315		-384.185010	0.302315
											-373.036505	0.302315		-376.168107	0.302315		-384.122378	0.302315
											-372.973873	0.302315		-376.105475	0.302315		-384.059746	0.302315
											-372.911240	0.302315		-376.042843	0.302315		-383.997114	0.302315
											-372.848608	0.302315		-375.980211	0.302315		-383.934482	0.302315
											-372.785976	0.302315		-375.917579	0.302315		-383.871850	0.302315
											-372.723344	0.302315		-375.854947	0.302315		-383.809218	0.302315
											-372.660712	0.302315		-375.792315	0.302315		-383.746586	0.302315
											-372.598080	0.302315		-375.729683	0.302315		-383.683953	0.302315
											-372.535448	0.302315		-375.667051	0.302315		-383.621321	0.302315
											-372.472816	0.302315		-375.604419	0.302315		-383.558689	0.302315
											-372.410184	0.302315		-375.541787	0.302315		-383.496057	0.302315
											-372.347552	0.302315		-375.479155	0.302315		-383.433425	0.302315
											-372.284920	0.302315		-375.416523	0.302315		-383.370793	0.302315
											-372.222288	0.302315		-375.353891	0.302315		-383.308161	0.302315
											-372.159656	0.302315		-375.291258	0.302315		-383.245529	0.302315
											-372.097024	0.302315		-375.228626	0.302315		-383.182897	0.302315
											-372.034392	0.302315		-375.165994	0.302315		-383.120265	0.302315
											-371.971760	0.302315		-375.103362	0.302315		-383.057633	0.302315
											-371.909128	0.302315		-375.040730	0.302315		-382.995001	0.302315
											-371.846496	0.302315		-374.978098	0.302315		-382.932369	0.302315
											-371.783864	0.302315		-374.915466	0.302315		-382.869737	0.302315
											-371.721231	0.302315		-374.852834	0.302315		-382.807105	0.302315
											-371.658599	0.302315		-374.790202	0.302315		-382.744473	0.302315
											-371.595967	0.302315		-374.727570	0.302315		-382.681841	0.302315
											-371.533335	0.302315		-374.664938	0.302315		-382.619209	0.302315
											-371.470703	0.302315		-374.602306	0.302315		-382.556577	0.302315
											-371.408071	0.302315		-374.539674	0.302315		-382.493944	0.302315
											-371.345439	0.302315		-374.477042	0.302315		-382.431312	0.302315
											-371.282807	0.302315		-374.414410	0.302315		-382.368680	0.302315
											-371.220175	0.302315		-374.351778	0.302315		-382.306048	0.302315
											-371.157543	0.302315		-374.289146	0.302315		-382.243416	0.302315
											-371.094911	0.302315		-374.226514	0.302315		-382.180784	0.302315
											-371.032279	0.302315		-374.163882	0.302315		-382.118152	0.302315
											-370.969647	0.302315		-374.101249	0.302315		-382.055520	0.302315
											-370.907015	0.302315		-374.038617	0.302315		-381.992888	0.302315
											-370.844383	0.302315		-373.975985	0.302315		-381.930256	0.302315
											-370.781751	0.302315		-373.913353	0.302315		-381.867624	0.302315
											-370.719119	0.302315		-373.850721	0.302315		-381.804992	0.302315
											-370.656487	0.302315		-373.788089	0.302315		-381.742360	0.302315
											-370.593855	0.302315		-373.725457	0.302315		-381.679728	0.302315
											-370.531222	0.302315		-373.662825	0.302315		-381.617096	0.302315
											-370.468590	0.302315		-373.600193	0.302315		-381.554464	0.302315
											-370.405958	0.302315		-373.537561	0.302315		-381.491832	0.302315
											-370.343326	0.302315		-373.474929	0.302315		-381.429200	0.302315
											-370.280694	0.302315		-373.412297	0.302315		-381.366568	0.302315
											-370.218062	0.302315		-373.349665	0.302315		-381.303935	0.302315
											-370.155430	0.302315		-373.287033	0.302315		-381.241303	0.302315
											-370.092798	0.302315		-373.224401	0.302315		-381.178671	0.302315
											-370.030166	0.302315		-373.161769	0.302315		-381.116039	0.302315
											-369.967534	0.302315		-373.099137	0.302315		-381.053407	0.302315
											-369.904902	0.302315		-373.036505	0.302315		-380.990775	0.302315
											-369.842270	0.302315		-372.973873	0.302315		-380.928143	0.302315
											-369.779638	0.302315		-372.911240	0.302315		-380.865511	0.302315
											-369.717006	0.302315		-372.848608	0.302315		-380.802879	0.302315
											-369.654374	0.302315		-372.785976	0.302315		-380.740247	0.302315
											-369.591742	0.302315		-372.723344	0.302315		-380.677615	0.302315
											-369.529110	0.302315		-372.660712	0.302315		-380.614983	0.302315
											-369.466478	0.302315		-372.598080	0.302315		-380.552351	0.302315
											-369.403846	0.302315		-372.535448	0.302315		-380.489719	0.302315
											-369.341213	0.302315		-372.472816	0.302315		-380.427087	0.302315
											-369.278581	0.302315		-372.410184	0.302315		-380.364455	0.302315
											-369.215949	0.302315		-372.347552	0.302315		-380.301823	0.302315
											-369.153317	0.302315		-372.284920	0.302315		-380.239191	0.302315
											-369.090685	0.302315		-372.222288	0.302315		-380.176559	0.302315
											-369.028053	0.302315		-372.159656	0.302315		-380.113926	0.302315
											-368.965421	0.302315		-372.097024	0.302315		-380.051294	0.302315
											-368.902789	0.302315		-372.034392	0.302315		-379.988662	0.302315
											-368.840157	0.302315		-371.971760	0.302315		-379.926030	0.302315
											-368.777525	0.302315		-371.909128	0.302315		-379.863398	0.302315
											-368.714893	0.302315		-371.846496	0.302315		-379.800766	0.302315
											-368.652261	0.302315		-371.783864	0.302315		-379.738134	0.302315
											-368.589629	0.302315		-371.721231	0.302315		-379.675502	0.302315
											-368.526997	0.302315		-371.658599	0.302315		-379.612870	0.302315
											-368.464365	0.302315		-371.595967	0.302315		-379.550238	0.302315
											-368.401733	0.302315		-371.533335	0.302315		-379.487606	0.302315
											-368.339101	0.302315		-371.470703	0.302315		-379.424974	0.302315
											-368.276469	0.302315		-371.408071	0.302315		-379.362342	0.302315
											-368.213837	0.302315		-371.345439	0.302315		-379.299710	0.302315
											-368.151204	0.302315		-371.282807	0.302315		-379.237078	0.302315
											-368.088572	0.302315		-371.220175	0.302315		-379.174446	0.302315
											-368.025940	0.302315		-371.157543	0.302315		-379.111814	0.302315
											-367.963308	0.302315		-371.094911	0.302315		-379.049182	0.302315
											-367.900676	0.302315		-371.032279	0.302315		-378.986550	0.302315
											-367.838044	0.302315		-370.969647	0.302315		-378.923917	0.302315
											-367.775412	0.302315		-370.907015	0.302315		-378.861285	0.302315
											-367.712780	0.302315		-370.844383	0.302315		-378.798653	0.302315
											-367.650148	0.302315		-370.781751	0.302315		-378.736021	0.302315
											-367.587516	0.302315		-370.719119	0.302315		-378.673389	0.302315
											-367.524884	0.302315		-370.656487	0.302315		-378.610757	0.302315
											-367.462252	0.302315		-370.593855	0.302315		-378.548125	0.302315
											-367.399620	0.302315		-370.531222	0.302315		-378.485493	0.302315
											-367.336988	0.302315		-370.468590	0.302315		-378.422861	0.302315
											-367.274356	0.302315		-370.405958	0.302315		-378.360229	0.302315
											-367.211724	0.302315		-370.343326	0.302315		-378.297597	0.302315
											-367.149092	0.302315		-370.280694	0.302315		-378.234965	0.302315
											-367.086460	0.302315		-370.218062	0.302315		-378.172333	0.302315
											-367.023828	0.302315		-370.155430	0.302315		-378.109701	0.302315
											-366.961195	0.302315		-370.092798	0.302315		-378.047069	0.302315
											-366.898563	0.302315		-370.030166	0.302315		-377.984437	0.302315
											-366.835931	0.302315		-369.967534	0.302315		-377.921805	0.302315
											-366.773299	0.302315		-369.904902	0.302315		-377.859173	0.302315
											-366.710667	0.302315		-369.842270	0.302315		-377.796541	0.302315
											-366.648035	0.302315		-369.779638	0.302315		-377.733909	0.302315
											-366.585403	0.302315		-369.717006	0.302315		-377.671276	0.302315
											-366.522771	0.302315		-369.654374	0.302315		-377.608644	0.302315
											-366.460139	0.302315		-369.591742	0.302315		-377.546012	0.302315
											-366.397507	0.302315		-369.529110	0.302315		-377.483380	0.302315
											-366.334875	0.302315		-369.466478	0.302315		-377.420748	0.302315
											-366.272243	0.302315		-369.403846	0.302315		-377.358116	0.302315
											-366.209611	0.302315		-369.341213	0.302315		-377.295484	0.302315
											-366.146979	0.302315		-369.278581	0.302315		-377.232852	0.302315
											-366.084347	0.302315		-369.215949	0.302315		-377.170220	0.302315
											-366.021715	0.302315		-369.153317	0.302315		-377.107588	0.302315
											-365.959083	0.302315		-369.090685	0.302315		-377.044956	0.302315
											-365.896451	0.302315		-369.028053	0.302315		-376.982324	0.302315
											-365.833819	0.302315		-368.965421	0.302315		-376.919692	0.302315
											-365.771186	0.302315		-368.902789	0.302315		-376.857060	0.302315
											-365.708554	0.302315		-368.840157	0.302315		-376.794428	0.302315
											-365.645922	0.302315		-368.777525	0.302315		-376.731796	0.302315
											-365.583290	0.302315		-368.714893	0.302315		-376.669164	0.302315
											-365.520658	0.302315		-368.652261	0.302315		-376.606532	0.302315
											-365.458026	0.302315		-368.589629	0.302315		-376.543900	0.302315
											-365.395394	0.302315		-368.526997	0.302315		-376.481267	0.302315
											-365.332762	0.302315		-368.464365	0.302315		-376.418635	0.302315
											-365.270130	0.302315		-368.401733	0.302315		-376.356003	0.302315
											-365.207498	0.302315		-368.339101	0.302315		-376.293371	0.302315
											-365.144866	0.302315		-368.276469	0.302315		-376.230739	0.302315
											-365.082234	0.302315		-368.213837	0.302315		-376.168107	0.302315
											-365.019602	0.302315		-368.151204	0.302315		-376.105475	0.302315
											-364.956970	0.302315		-368.088572	0.302315		-376.042843	0.302315
											-364.894338	0.302315		-368.025940	0.302315		-375.980211	0.302315
											-364.831706	0.302315		-367.963308	0.302315		-375.917579	0.302315
											-364.769074	0.302315		-367.900676	0.302315		-375.854947	0.302315
											-364.706442	0.302315		-367.838044	0.302315		-375.792315	0.302315
											-364.643810	0.302315		-367.775412	0.302315		-375.729683	0.302315
											-364.581177	0.302315		-367.712780	0.302315		-375.667051	0.302315
											-364.518545	0.302315		-367.650148	0.302315		-375.604419	0.302315
											-364.455913	0.302315		-367.587516	0.302315		-375.541787	0.302315
											-364.393281	0.302315		-367.524884	0.302315		-375.479155	0.302315
											-364.330649	0.302315		-367.462252	0.302315		-375.416523	0.302315
											-364.268017	0.302315		-367.399620	0.302315		-375.353891	0.302315
											-364.205385	0.302315		-367.336988	0.302315		-375.291258	0.302315
											-364.142753	0.302315		-367.274356	0.302315		-375.228626	0.302315
											-364.080121	0.302315		-367.211724	0.302315		-375.165994	0.302315
											-364.017489	0.302315		-367.149092	0.302315		-375.103362	0.302315
											-363.954857	0.302315		-367.086460	0.302315		-375.040730	0.302315
											-363.892225	0.302315		-367.023828	0.302315		-374.978098	0.302315
											-363.829593	0.302315		-366.961195	0.302315		-374.915466	0.302315
											-363.766961	0.302315		-366.898563	0.302315		-374.852834	0.302315
											-363.704329	0.302315		-366.835931	0.302315		-374.790202	0.302315
											-363.641697	0.302315		-366.773299	0.302315		-374.727570	0.302315
											-363.579065	0.302315		-366.710667	0.302315		-374.664938	0.302315
											-363.516433	0.302315		-366.648035	0.302315		-374.602306	0.302315
											-363.453801	0.302315		-366.585403	0.302315		-374.539674	0.302315
											-363.391168	0.302315		-366.522771	0.302315		-374.477042	0.302315
											-363.328536	0.302315		-366.460139	0.302315		-374.414410	0.302315
											-363.265904	0.302315		-366.397507	0.302315		-374.351778	0.302315
											-363.203272	0.302315		-366.334875	0.302315		-374.289146	0.302315
											-363.140640	0.302315		-366.272243	0.302315		-374.226514	0.302315
											-363.078008	0.302315		-366.209611	0.302315		-374.163882	0.302315
											-363.015376	0.302315		-366.146979	0.302315		-374.101249	0.302315
											-362.952744	0.302315		-366.084347	0.302315		-374.038617	0.302315
											-362.890112	0.302315		-366.021715	0.302315		-373.975985	0.302315
											-362.827480	0.302315		-365.959083	0.302315		-373.913353	0.302315
											-362.764848	0.302315		-365.896451	0.302315		-373.850721	0.302315
											-362.702216	0.302315		-365.833819	0.302315		-373.788089	0.302315
											-362.639584	0.302315		-365.771186	0.302315		-373.725457	0.302315
											-362.576952	0.302315		-365.708554	0.302315		-373.662825	0.302315
											-362.514320	0.302315		-365.645922	0.302315		-373.600193	0.302315
											-362.451688	0.302315		-365.583290	0.302315		-373.537561	0.302315
											-362.389056	0.302315		-365.520658	0.302315		-373.474929	0.302315
											-362.326424	0.302315		-365.458026	0.302315		-373.412297	0.302315
											-362.263792	0.302315		-365.395394	0.302315		-373.349665	0.302315
											-362.201159	0.302315		-365.332762	0.302315		-373.287033	0.302315
											-362.138527	0.302315		-365.270130	0.302315		-373.224401	0.302315
											-362.075895	0.302315		-365.207498	0.302315		-373.161769	0.302315
											-362.013263	0.302315		-365.144866	0.302315		-373.099137	0.302315
											-361.950631	0.302315		-365.082234	0.302315		-373.036505	0.302315
											-361.887999	0.302315		-365.019602	0.302315		-372.973873	0.302315
											-361.825367	0.302315		-364.956970	0.302315		-372.911240	0.302315
											-361.762735	0.302315		-364.894338	0.302315		-372.848608	0.302315
											-361.700103	0.302315		-364.831706	0.302315		-372.785976	0.302315
											-361.637471	0.302315		-364.769074	0.302315		-372.723344	0.302315
											-361.574839	0.302315		-364.706442	0.302315		-372.660712	0.302315
											-361.512207	0.302315		-364.643810	0.302315		-372.598080	0.302315
											-361.449575	0.302315		-364.581177	0.302315		-372.535448	0.302315
											-361.386943	0.302315		-364.518545	0.302315		-372.472816	0.302315
											-361.324311	0.302315		-364.455913	0.302315		-372.410184	0.302315
											-361.261679	0.302315		-364.393281	0.302315		-372.347552	0.302315
											-361.199047	0.302315		-364.330649	0.302315		-372.284920	0.302315
											-361.136415	0.302315		-364.268017	0.302315		-372.222288	0.302315
											-361.073783	0.302315		-364.205385	0.302315		-372.159656	0.302315
											-361.011150	0.302315		-364.142753	0.302315		-372.097024	0.302315
											-360.948518	0.302315		-364.080121	0.302315		-372.034392	0.302315
											-360.885886	0.302315		-364.017489	0.302315		-371.971760	0.302315
											-360.823254	0.302315		-363.954857	0.302315		-371.909128	0.302315
											-360.760622	0.302315		-363.892225	0.302315		-371.846496	0.302315
											-360.697990	0.302315		-363.829593	0.302315		-371.783864	0.302315
											-360.635358	0.302315		-363.766961	0.302315		-371.721231	0.302315
											-360.572726	0.302315		-363.704329	0.302315		-371.658599	0.302315
											-360.510094	0.302315		-363.641697	0.302315		-371.595967	0.302315
											-360.447462	0.302315		-363.579065	0.302315		-371.533335	0.302315
											-360.384830	0.302315		-363.516433	0.302315		-371.470703	0.302315
											-360.322198	0.302315		-363.453801	0.302315		-371.408071	0.302315
											-360.259566	0.302315		-363.391168	0.302315		-371.345439	0.302315
											-360.196934	0.302315		-363.328536	0.302315		-371.282807	0.302315
											-360.134302	0.302315		-363.265904	0.302315		-371.220175	0.302315
											-360.071670	0.302315		-363.203272	0.302315		-371.157543	0.302315
											-360.009038	0.302315		-363.140640	0.302315		-371.094911	0.302315
											-359.946406	0.302315		-363.078008	0.302315		-371.032279	0.302315
											-359.883774	0.302315		-363.015376	0.302315		-370.969647	0.302315
											-359.821141	0.302315		-362.952744	0.302315		-370.907015	0.302315
											-359.758509	0.302315		-362.890112	0.302315		-370.844383	0.302315
											-359.695877	0.302315		-362.827480	0.302315		-370.781751	0.302315
											-359.633245	0.302315		-362.764848	0.302315		-370.719119	0.302315
											-359.570613	0.302315		-362.702216	0.302315		-370.656487	0.302315
											-359.507981	0.302315		-362.639584	0.302315		-370.593855	0.302315
											-359.445349	0.302315		-362.576952	0.302315		-370.531222	0.302315
											-359.382717	0.302315		-362.514320	0.302315		-370.468590	0.302315
											-359.320085	0.302315		-362.451688	0.302315		-370.405958	0.302315
											-359.257453	0.302315		-362.389056	0.302315		-370.343326	0.302315
											-359.194821	0.302315		-362.326424	0.302315		-370.280694	0.302315
											-359.132189	0.302315		-362.263792	0.302315		-370.218062	0.302315
											-359.069557	0.302315		-362.201159	0.302315		-370.155430	0.302315
											-359.006925	0.302315		-362.138527	0.302315		-370.092798	0.302315
											-358.944293	0.302315		-362.075895	0.302315		-370.030166	0.302315
											-358.881661	0.302315		-362.013263	0.302315		-369.967534	0.302315
											-358.819029	0.302315		-361.950631	0.302315		-369.904902	0.302315
											-358.756397	0.302315		-361.887999	0.302315		-369.842270	0.302315
											-358.693765	0.302315		-361.825367	0.302315		-369.779638	0.302315
											-358.631132	0.302315		-361.762735	0.302315		-369.717006	0.302315
											-358.568500	0.302315		-361.700103	0.302315		-369.654374	0.302315
											-358.505868	0.302315		-361.637471	0.302315		-369.591742	0.302315
											-358.443236	0.302315		-361.574839	0.302315		-369.529110	0.302315
											-358.380604	0.302315		-361.512207	0.302315		-369.466478	0.302315
											-358.317972	0.302315		-361.449575	0.302315		-369.403846	0.302315
											-358.255340	0.302315		-361.386943	0.302315		-369.341213	0.302315
											-358.192708	0.302315		-361.324311	0.302315		-369.278581	0.302315
											-358.130076	0.302315		-361.261679	0.302315		-369.215949	0.302315
											-358.067444	0.302315		-361.199047	0.302315		-369.153317	0.302315
											-358.004812	0.302315		-361.136415	0.302315		-369.090685	0.302315
											-357.942180	0.302315		-361.073783	0.302315		-369.028053	0.302315
											-357.879548	0.302315		-361.011150	0.302315		-368.965421	0.302315
											-357.816916	0.302315		-360.948518	0.302315		-368.902789	0.302315
											-357.754284	0.302315		-360.885886	0.302315		-368.840157	0.302315
											-357.691652	0.302315		-360.823254	0.302315		-368.777525	0.302315
											-357.629020	0.302315		-360.760622	0.302315		-368.714893	0.302315
											-357.566388	0.302315		-360.697990	0.302315		-368.652261	0.302315
											-357.503756	0.302315		-360.635358	0.302315		-368.589629	0.302315
											-357.441123	0.302315		-360.572726	0.302315		-368.526997	0.302315
											-357.378491	0.302315		-360.510094	0.302315		-368.464365	0.302315
											-357.315859	0.302315		-360.447462	0.302315		-368.401733	0.302315
											-357.253227	0.302315		-360.384830	0.302315		-368.339101	0.302315
											-357.190595	0.302315		-360.322198	0.302315		-368.276469	0.302315
											-357.127963	0.302315		-360.259566	0.302315		-368.213837	0.302315
											-357.065331	0.302315		-360.196934	0.302315		-368.151204	0.302315
											-357.002699	0.302315		-360.134302	0.302315		-368.088572	0.302315
											-356.940067	0.302315		-360.071670	0.302315		-368.025940	0.302315
											-356.877435	0.302315		-360.009038	0.302315		-367.963308	0.302315
											-356.814803	0.302315		-359.946406	0.302315		-367.900676	0.302315
											-356.752171	0.302315		-359.883774	0.302315		-367.838044	0.302315
											-356.689539	0.302315		-359.821141	0.302315		-367.775412	0.302315
											-356.626907	0.302315		-359.758509	0.302315		-367.712780	0.302315
											-356.564275	0.302315		-359.695877	0.302315		-367.650148	0.302315
											-356.501643	0.302315		-359.633245	0.302315		-367.587516	0.302315
											-356.439011	0.302315		-359.570613	0.302315		-367.524884	0.302315
											-356.376379	0.302315		-359.507981	0.302315		-367.462252	0.302315
											-356.313747	0.302315		-359.445349	0.302315		-367.399620	0.302315
											-356.251115	0.302315		-359.382717	0.302315		-367.336988	0.302315
											-356.188482	0.302315		-359.320085	0.302315		-367.274356	0.302315
											-356.125850	0.302315		-359.257453	0.302315		-367.211724	0.302315
											-356.063218	0.302315		-359.194821	0.302315		-367.149092	0.302315
											-356.000586	0.302315		-359.132189	0.302315		-367.086460	0.302315
											-355.937954	0.302315		-359.069557	0.302315		-367.023828	0.302315
											-355.875322	0.302315		-359.006925	0.302315		-366.961195	0.302315
											-355.812690	0.302315		-358.944293	0.302315		-366.898563	0.302315
											-355.750058	0.302315		-358.881661	0.302315		-366.835931	0.302315
											-355.687426	0.302315		-358.819029	0.302315		-366.773299	0.302315
											-355.624794	0.302315		-358.756397	0.302315		-366.710667	0.302315
											-355.562162	0.302315		-358.693765	0.302315		-366.648035	0.302315
											-355.499530	0.302315		-358.631132	0.302315		-366.585403	0.302315
											-355.436898	0.302315		-358.568500	0.302315		-366.522771	0.302315
											-355.374266	0.302315		-358.505868	0.302315		-366.460139	0.302315
											-355.311634	0.302315		-358.443236	0.302315		-366.397507	0.302315
											-355.249002	0.302315		-358.380604	0.302315		-366.334875	0.302315
											-355.186370	0.302315		-358.317972	0.302315		-366.272243	0.302315
											-355.123738	0.302315		-358.255340	0.302315		-366.209611	0.302315
											-355.061106	0.302315		-358.192708	0.302315		-366.146979	0.302315
											-354.998473	0.302315		-358.130076	0.302315		-366.084347	0.302315
											-354.935841	0.302315		-358.067444	0.302315		-366.021715	0.302315
											-354.873209	0.302315		-358.004812	0.302315		-365.959083	0.302315
											-354.810577	0.302315		-357.942180	0.302315		-365.896451	0.302315
											-354.747945	0.302315		-357.879548	0.302315		-365.833819	0.302315
											-354.685313	0.302315		-357.816916	0.302315		-365.771186	0.302315
											-354.622681	0.302315		-357.754284	0.302315		-365.708554	0.302315
											-354.560049	0.302315		-357.691652	0.302315		-365.645922	0.302315
											-354.497417	0.302315		-357.629020	0.302315		-365.583290	0.302315
											-354.434785	0.302315		-357.566388	0.302315		-365.520658	0.302315
											-354.372153	0.302315		-357.503756	0.302315		-365.458026	0.302315
											-354.309521	0.302315		-357.441123	0.302315		-365.395394	0.302315
											-354.246889	0.302315		-357.378491	0.302315		-365.332762	0.302315
											-354.184257	0.302315		-357.315859	0.302315		-365.270130	0.302315
											-354.121625	0.302315		-357.253227	0.302315		-365.207498	0.302315
											-354.058993	0.302315		-357.190595	0.302315		-365.144866	0.302315
											-353.996361	0.302315		-357.127963	0.302315		-365.082234	0.302315
											-353.933729	0.302315		-357.065331	0.302315		-365.019602	0.302315
											-353.871097	0.302315		-357.002699	0.302315		-364.956970	0.302315
											-353.808464	0.302315		-356.940067	0.302315		-364.894338	0.302315
											-353.745832	0.302315		-356.877435	0.302315		-364.831706	0.302315
											-353.683200	0.302315		-356.814803	0.302315		-364.769074	0.302315
											-353.620568	0.302315		-356.752171	0.302315		-364.706442	0.302315
											-353.557936	0.302315		-356.689539	0.302315		-364.643810	0.302315
											-353.495304	0.302315		-356.626907	0.302315		-364.581177	0.302315
											-353.432672	0.302315		-356.564275	0.302315		-364.518545	0.302315
											-353.370040	0.302315		-356.501643	0.302315		-364.455913	0.302315
											-353.307408	0.302315		-356.439011	0.302315		-364.393281	0.302315
											-353.244776	0.302315		-356.376379	0.302315		-364.330649	0.302315
											-353.182144	0.302315		-356.313747	0.302315		-364.268017	0.302315
											-353.119512	0.302315		-356.251115	0.302315		-364.205385	0.302315
											-353.056880	0.302315		-356.188482	0.302315		-364.142753	0.302315
											-352.994248	0.302315		-356.125850	0.302315		-364.080121	0.302315
											-352.931616	0.302315		-356.063218	0.302315		-364.017489	0.302315
											-352.868984	0.302315		-356.000586	0.302315		-363.954857	0.302315
											-352.806352	0.302315		-355.937954	0.302315		-363.892225	0.302315
											-352.743720	0.302315		-355.875322	0.302315		-363.829593	0.302315
											-352.681088	0.302315		-355.812690	0.302315		-363.766961	0.302315
											-352.618455	0.302315		-355.750058	0.302315		-363.704329	0.302315
											-352.555823	0.302315		-355.687426	0.302315		-363.641697	0.302315
											-352.493191	0.302315		-355.624794	0.302315		-363.579065	0.302315
											-352.430559	0.302315		-355.562162	0.302315		-363.516433	0.302315
											-352.367927	0.302315		-355.499530	0.302315		-363.453801	0.302315
											-352.305295	0.302315		-355.436898	0.302315		-363.391168	0.302315
											-352.242663	0.302315		-355.374266	0.302315		-363.328536	0.302315
											-352.180031	0.302315		-355.311634	0.302315		-363.265904	0.302315
											-352.117399	0.302315		-355.249002	0.302315		-363.203272	0.302315
											-352.054767	0.302315		-355.186370	0.302315		-363.140640	0.302315
											-351.992135	0.302315		-355.123738	0.302315		-363.078008	0.302315
											-351.929503	0.302315		-355.061106	0.302315		-363.015376	0.302315
											-351.866871	0.302315		-354.998473	0.302315		-362.952744	0.302315
											-351.804239	0.302315		-354.935841	0.302315		-362.890112	0.302315
											-351.741607	0.302315		-354.873209	0.302315		-362.827480	0.302315
											-351.678975	0.302315		-354.810577	0.302315		-362.764848	0.302315
											-351.616343	0.302315		-354.747945	0.302315		-362.702216	0.302315
											-351.553711	0.302315		-354.685313	0.302315		-362.639584	0.302315
											-351.491079	0.302315		-354.622681	0.302315		-362.576952	0.302315
											-351.428446	0.302315		-354.560049	0.302315		-362.514320	0.302315
											-351.365814	0.302315		-354.497417	0.302315		-362.451688	0.302315
											-351.303182	0.302315		-354.434785	0.302315		-362.389056	0.302315
											-351.240550	0.302315		-354.372153	0.302315		-362.326424	0.302315
											-351.177918	0.302315		-354.309521	0.302315		-362.263792	0.302315
											-351.115286	0.302315		-354.246889	0.302315		-362.201159	0.302315
											-351.052654	0.302315		-354.184257	0.302315		-362.138527	0.302315
											-350.990022	0.302315		-354.121625	0.302315		-362.075895	0.302315
											-350.927390	0.302315		-354.058993	0.302315		-362.013263	0.302315
											-350.864758	0.302315		-353.996361	0.302315		-361.950631	0.302315
											-350.802126	0.302315		-353.933729	0.302315		-361.887999	0.302315
											-350.739494	0.302315		-353.871097	0.302315		-361.825367	0.302315
											-350.676862	0.302315		-353.808464	0.302315		-361.762735	0.302315
											-350.614230	0.302315		-353.745832	0.302315		-361.700103	0.302315
											-350.551598	0.302315		-353.683200	0.302315		-361.637471	0.302315
											-350.488966	0.302315		-353.620568	0.302315		-361.574839	0.302315
											-350.426334	0.302315		-353.557936	0.302315		-361.512207	0.302315
											-350.363702	0.302315		-353.495304	0.302315		-361.449575	0.302315
											-350.301070	0.302315		-353.432672	0.302315		-361.386943	0.302315
											-350.238437	0.302315		-353.370040	0.302315		-361.324311	0.302315
											-350.175805	0.302315		-353.307408	0.302315		-361.261679	0.302315
											-350.113173	0.302315		-353.244776	0.302315		-361.199047	0.302315
											-350.050541	0.302315		-353.182144	0.302315		-361.136415	0.302315
											-349.987909	0.302315		-353.119512	0.302315		-361.073783	0.302315
											-349.925277	0.302315		-353.056880	0.302315		-361.011150	0.302315
											-349.862645	0.302315		-352.994248	0.302315		-360.948518	0.302315
											-349.800013	0.302315		-352.931616	0.302315		-360.885886	0.302315
											-349.737381	0.302315		-352.868984	0.302315		-360.823254	0.302315
											-349.674749	0.302315		-352.806352	0.302315		-360.760622	0.302315
											-349.612117	0.302315		-352.743720	0.302315		-360.697990	0.302315
											-349.549485	0.302315		-352.681088	0.302315		-360.635358	0.302315
											-349.486853	0.302315		-352.618455	0.302315		-360.572726	0.302315
											-349.424221	0.302315		-352.555823	0.302315		-360.510094	0.302315
											-349.361589	0.302315		-352.493191	0.302315		-360.447462	0.302315
											-349.298957	0.302315		-352.430559	0.302315		-360.384830	0.302315
											-349.236325	0.302315		-352.367927	0.302315		-360.322198	0.302315
											-349.173693	0.302315		-352.305295	0.302315		-360.259566	0.302315
											-349.111061	0.302315		-352.242663	0.302315		-360.196934	0.302315
											-349.048428	0.302315		-352.180031	0.302315		-360.134302	0.302315
											-348.985796	0.302315		-352.117399	0.302315		-360.071670	0.302315
											-348.923164	0.302315		-352.054767	0.302315		-360.009038	0.302315
											-348.860532	0.302315		-351.992135	0.302315		-359.946406	0.302315
											-348.797900	0.302315		-351.929503	0.302315		-359.883774	0.302315
											-348.735268	0.302315		-351.866871	0.302315		-359.821141	0.302315
											-348.672636	0.302315		-351.804239	0.302315		-359.758509	0.302315
											-348.610004	0.302315		-351.741607	0.302315		-359.695877	0.302315
											-348.547372	0.302315		-351.678975	0.302315		-359.633245	0.302315
											-348.484740	0.302315		-351.616343	0.302315		-359.570613	0.302315
											-348.422108	0.302315		-351.553711	0.302315		-359.507981	0.302315
											-348.359476	0.302315		-351.491079	0.302315		-359.445349	0.302315
											-348.296844	0.302315		-351.428446	0.302315		-359.382717	0.302315
											-348.234212	0.302315		-351.365814	0.302315		-359.320085	0.302315
											-348.171580	0.302315		-351.303182	0.302315		-359.257453	0.302315
											-348.108948	0.302315		-351.240550	0.302315		-359.194821	0.302315
											-348.046316	0.302315		-351.177918	0.302315		-359.132189	0.302315
											-347.983684	0.302315		-351.115286	0.302315		-359.069557	0.302315
											-347.921052	0.302315		-351.052654	0.302315		-359.006925	0.302315
											-347.858419	0.302315		-350.990022	0.302315		-358.944293	0.302315
											-347.795787	0.302315		-350.927390	0.302315		-358.881661	0.302315
											-347.733155	0.302315		-350.864758	0.302315		-358.819029	0.302315
											-347.670523	0.302315		-350.802126	0.302315		-358.756397	0.302315
											-347.607891	0.302315		-350.739494	0.302315		-358.693765	0.302315
											-347.545259	0.302315		-350.676862	0.302315		-358.631132	0.302315
											-347.482627	0.302315		-350.614230	0.302315		-358.568500	0.302315
											-347.419995	0.302315		-350.551598	0.302315		-358.505868	0.302315
											-347.357363	0.302315		-350.488966	0.302315		-358.443236	0.302315
											-347.294731	0.302315		-350.426334	0.302315		-358.380604	0.302315
											-347.232099	0.302315		-350.363702	0.302315		-358.317972	0.302315
											-347.169467	0.302315		-350.301070	0.302315		-358.255340	0.302315
											-347.106835	0.302315		-350.238437	0.302315		-358.192708	0.302315
											-347.044203	0.302315		-350.175805	0.302315		-358.130076	0.302315
											-346.981571	0.302315		-350.113173	0.302315		-358.067444	0.302315
											-346.918939	0.302315		-350.050541	0.302315		-358.004812	0.302315
											-346.856307	0.302315		-349.987909	0.302315		-357.942180	0.302315
											-346.793675	0.302315		-349.925277	0.302315		-357.879548	0.302315
											-346.731043	0.302315		-349.862645	0.302315		-357.816916	0.302315
											-346.668410	0.302315		-349.800013	0.302315		-357.754284	0.302315
											-346.605778	0.302315		-349.737381	0.302315		-357.691652	0.302315
											-346.543146	0.302315		-349.674749	0.302315		-357.629020	0.302315
											-346.480514	0.302315		-349.612117	0.302315		-357.566388	0.302315
											-346.417882	0.302315		-349.549485	0.302315		-357.503756	0.302315
											-346.355250	0.302315		-349.486853	0.302315		-357.441123	0.302315
											-346.292618	0.302315		-349.424221	0.302315		-357.378491	0.302315
											-346.229986	0.302315		-349.361589	0.302315		-357.315859	0.302315
											-346.167354	0.302315		-349.298957	0.302315		-357.253227	0.302315
											-346.104722	0.302315		-349.236325	0.302315		-357.190595	0.302315
											-346.042090	0.302315		-349.173693	0.302315		-357.127963	0.302315
											-345.979458	0.302315		-349.111061	0.302315		-357.065331	0.302315
											-345.916826	0.302315		-349.048428	0.302315		-357.002699	0.302315
											-345.854194	0.302315		-348.985796	0.302315		-356.940067	0.302315
											-345.791562	0.302315		-348.923164	0.302315		-356.877435	0.302315
											-345.728930	0.302315		-348.860532	0.302315		-356.814803	0.302315
											-345.666298	0.302315		-348.797900	0.302315		-356.752171	0.302315
											-345.603666	0.302315		-348.735268	0.302315		-356.689539	0.302315
											-345.541034	0.302315		-348.672636	0.302315		-356.626907	0.302315
											-345.478401	0.302315		-348.610004	0.302315		-356.564275	0.302315
											-345.415769	0.302315		-348.547372	0.302315		-356.501643	0.302315
											-345.353137	0.302315		-348.484740	0.302315		-356.439011	0.302315
											-345.290505	0.302315		-348.422108	0.302315		-356.376379	0.302315
											-345.227873	0.302315		-348.359476	0.302315		-356.313747	0.302315
											-345.165241	0.302315		-348.296844	0.302315		-356.251115	0.302315
											-345.102609	0.302315		-348.234212	0.302315		-356.188482	0.302315
											-345.039977	0.302315		-348.171580	0.302315		-356.125850	0.302315
											-344.977345	0.302315		-348.108948	0.302315		-356.063218	0.302315
											-344.914713	0.302315		-348.046316	0.302315		-356.000586	0.302315
											-344.852081	0.302315		-347.983684	0.302315		-355.937954	0.302315
											-344.789449	0.302315		-347.921052	0.302315		-355.875322	0.302315
											-344.726817	0.302315		-347.858419	0.302315		-355.812690	0.302315
											-344.664185	0.302315		-347.795787	0.302315		-355.750058	0.302315
											-344.601553	0.302315		-347.733155	0.302315		-355.687426	0.302315
											-344.538921	0.302315		-347.670523	0.302315		-355.624794	0.302315
											-344.476289	0.302315		-347.607891	0.302315		-355.562162	0.302315
											-344.413657	0.302315		-347.545259	0.302315		-355.499530	0.302315
											-344.351025	0.302315		-347.482627	0.302315		-355.436898	0.302315
											-344.288392	0.302315		-347.419995	0.302315		-355.374266	0.302315
											-344.225760	0.302315		-347.357363	0.302315		-355.311634	0.302315
											-344.163128	0.302315		-347.294731	0.302315		-355.249002	0.302315
											-344.100496	0.302315		-347.232099	0.302315		-355.186370	0.302315
											-344.037864	0.302315		-347.169467	0.302315		-355.123738	0.302315
											-343.975232	0.302315		-347.106835	0.302315		-355.061106	0.302315
											-343.912600	0.302315		-347.044203	0.302315		-354.998473	0.302315
											-343.849968	0.302315		-346.981571	0.302315		-354.935841	0.302315
											-343.787336	0.302315		-346.918939	0.302315		-354.873209	0.302315
											-343.724704	0.302315		-346.856307	0.302315		-354.810577	0.302315
											-343.662072	0.302315		-346.793675	0.302315		-354.747945	0.302315
											-343.599440	0.302315		-346.731043	0.302315		-354.685313	0.302315
											-343.536808	0.302315		-346.668410	0.302315		-354.622681	0.302315
											-343.474176	0.302315		-346.605778	0.302315		-354.560049	0.302315
											-343.411544	0.302315		-346.543146	0.302315		-354.497417	0.302315
											-343.348912	0.302315		-346.480514	0.302315		-354.434785	0.302315
											-343.286280	0.302315		-346.417882	0.302315		-354.372153	0.302315
											-343.223648	0.302315		-346.355250	0.302315		-354.309521	0.302315
											-343.161016	0.302315		-346.292618	0.302315		-354.246889	0.302315
											-343.098383	0.302315		-346.229986	0.302315		-354.184257	0.302315
											-343.035751	0.302315		-346.167354	0.302315		-354.121625	0.302315
											-342.973119	0.302315		-346.104722	0.302315		-354.058993	0.302315
											-342.910487	0.302315		-346.042090	0.302315		-353.996361	0.302315
											-342.847855	0.302315		-345.979458	0.302315		-353.933729	0.302315
											-342.785223	0.302315		-345.916826	0.302315		-353.871097	0.302315
											-342.722591	0.302315		-345.854194	0.302315		-353.808464	0.302315
											-342.659959	0.302315		-345.791562	0.302315		-353.745832	0.302315
											-342.597327	0.302315		-345.728930	0.302315		-353.683200	0.302315
											-342.534695	0.302315		-345.666298	0.302315		-353.620568	0.302315
											-342.472063	0.302315		-345.603666	0.302315		-353.557936	0.302315
											-342.409431	0.302315		-345.541034	0.302315		-353.495304	0.302315
											-342.346799	0.302315		-345.478401	0.302315		-353.432672	0.302315
											-342.284167	0.302315		-345.415769	0.302315		-353.370040	0.302315
											-342.221535	0.302315		-345.353137	0.302315		-353.307408	0.302315
											-342.158903	0.302315		-345.290505	0.302315		-353.244776	0.302315
											-342.096271	0.302315		-345.227873	0.302315		-353.182144	0.302315
											-342.033639	0.302315		-345.165241	0.302315		-353.119512	0.302315
											-341.971007	0.302315		-345.102609	0.302315		-353.056880	0.302315
											-341.908374	0.302315		-345.039977	0.302315		-352.994248	0.302315
											-341.845742	0.302315		-344.977345	0.302315		-352.931616	0.302315
											-341.783110	0.302315		-344.914713	0.302315		-352.868984	0.302315
											-341.720478	0.302315		-344.852081	0.302315		-352.806352	0.302315
											-341.657846	0.302315		-344.789449	0.302315		-352.743720	0.302315
											-341.595214	0.302315		-344.726817	0.302315		-352.681088	0.302315
											-341.532582	0.302315		-344.664185	0.302315		-352.618455	0.302315
											-341.469950	0.302315		-344.601553	0.302315		-352.555823	0.302315
											-341.407318	0.302315		-344.538921	0.302315		-352.493191	0.302315
											-341.344686	0.302315		-344.476289	0.302315		-352.430559	0.302315
											-341.282054	0.302315		-344.413657	0.302315		-352.367927	0.302315
											-341.219422	0.302315		-344.351025	0.302315		-352.305295	0.302315
											-341.156790	0.302315		-344.288392	0.302315		-352.242663	0.302315
											-341.094158	0.302315		-344.225760	0.302315		-352.180031	0.302315
											-341.031526	0.302315		-344.163128	0.302315		-352.117399	0.302315
											-340.968894	0.302315		-344.100496	0.302315		-352.054767	0.302315
											-340.906262	0.302315		-344.037864	0.302315		-351.992135	0.302315
											-340.843630	0.302315		-343.975232	0.302315		-351.929503	0.302315
											-340.780998	0.302315		-343.912600	0.302315		-351.866871	0.302315
											-340.718365	0.302315		-343.849968	0.302315		-351.804239	0.302315
											-340.655733	0.302315		-343.787336	0.302315		-351.741607	0.302315
											-340.593101	0.302315		-343.724704	0.302315		-351.678975	0.302315
											-340.530469	0.302315		-343.662072	0.302315		-351.616343	0.302315
											-340.467837	0.302315		-343.599440	0.302315		-351.553711	0.302315
											-340.405205	0.302315		-343.536808	0.302315		-351.491079	0.302315
											-340.342573	0.302315		-343.474176	0.302315		-351.428446	0.302315
											-340.279941	0.302315		-343.411544	0.302315		-351.365814	0.302315
											-340.217309	0.302315		-343.348912	0.302315		-351.303182	0.302315
											-340.154677	0.302315		-343.286280	0.302315		-351.240550	0.302315
											-340.092045	0.302315		-343.223648	0.302315		-351.177918	0.302315
											-340.029413	0.302315		-343.161016	0.302315		-351.115286	0.302315
											-339.966781	0.302315		-343.098383	0.302315		-351.052654	0.302315
											-339.904149	0.302315		-343.035751	0.302315		-350.990022	0.302315
											-339.841517	0.302315		-342.973119	0.302315		-350.927390	0.302315
											-339.778885	0.302315		-342.910487	0.302315		-350.864758	0.302315
											-339.716253	0.302315		-342.847855	0.302315		-350.802126	0.302315
											-339.653621	0.302315		-342.785223	0.302315		-350.739494	0.302315
											-339.590989	0.302315		-342.722591	0.302315		-350.676862	0.302315
											-339.528356	0.302315		-342.659959	0.302315		-350.614230	0.302315
											-339.465724	0.302315		-342.597327	0.302315		-350.551598	0.302315
											-339.403092	0.302315		-342.534695	0.302315		-350.488966	0.302315
											-339.340460	0.302315		-342.472063	0.302315		-350.426334	0.302315
											-339.277828	0.302315		-342.409431	0.302315		-350.363702	0.302315
											-339.215196	0.302315		-342.346799	0.302315		-350.301070	0.302315
											-339.152564	0.302315		-342.284167	0.302315		-350.238437	0.302315
											-339.089932	0.302315		-342.221535	0.302315		-350.175805	0.302315
											-339.027300	0.302315		-342.158903	0.302315		-350.113173	0.302315
											-338.964668	0.302315		-342.096271	0.302315		-350.050541	0.302315
											-338.902036	0.302315		-342.033639	0.302315		-349.987909	0.302315
											-338.839404	0.302315		-341.971007	0.302315		-349.925277	0.302315
											-338.776772	0.302315		-341.908374	0.302315		-349.862645	0.302315
											-338.714140	0.302315		-341.845742	0.302315		-349.800013	0.302315
											-338.651508	0.302315		-341.783110	0.302315		-349.737381	0.302315
[truncated: 27,510 more rows]

## Sheet: Figure 2d
Figure 2d
			Experimental profiles		Delta T [K]							Numerical profiles		epsilon [nm]
Parameters			relax 2		4									10.4
	Data 1	t=0		Data 2	t=10 s		Data 3	t=100 s			Num 1	t=0		Num 2	t=10 s		Num 3	t=100 s
	r [µm]	h [µm]		r [µm]	h [µm]		r [µm]	h [µm]			r [µm]	h [µm]		r [µm]	h [µm]		r [µm]	h [µm]
	-44.553390	-0.185836		-43.712760	0.288967		-37.948440	1.932121			-263.288804	0.010444		-263.288804	0.010444		-263.288804	0.010444
	-43.952940	1.131184		-43.592670	0.047993		-37.828350	1.931327			-263.233953	0.010444		-263.233953	0.010444		-263.233953	0.010444
	-43.832850	1.250480		-43.472580	-0.072891		-37.708260	1.930533			-263.179101	0.010444		-263.179101	0.010444		-263.179101	0.010444
	-43.712760	1.249687		-43.352490	-0.073685		-37.588170	1.929739			-263.124249	0.010444		-263.124249	0.010444		-263.124249	0.010444
	-43.592670	1.368983		-43.232400	-0.074479		-37.468080	1.928946			-263.069397	0.010444		-263.069397	0.010444		-263.069397	0.010444
	-43.472580	1.368189		-43.112310	0.405087		-37.347990	1.928152			-263.014545	0.010444		-263.014545	0.010444		-263.014545	0.010444
	-43.352490	1.367395		-42.992220	1.365013		-37.227900	1.927358			-262.959693	0.010444		-262.959693	0.010444		-262.959693	0.010444
	-43.232400	1.486691		-42.872130	1.484310		-37.107810	1.926564			-262.904842	0.010444		-262.904842	0.010444		-262.904842	0.010444
	-43.112310	1.485897		-42.752040	1.603606		-36.987720	1.925770			-262.849990	0.010444		-262.849990	0.010444		-262.849990	0.010444
	-42.992220	1.485103		-42.631950	1.722902		-36.867630	1.924976			-262.795138	0.010444		-262.795138	0.010444		-262.795138	0.010444
	-42.631950	1.482722		-42.271680	1.840610		-36.507360	1.922595			-262.740286	0.010444		-262.740286	0.010444		-262.740286	0.010444
	-42.511860	1.602018		-42.151590	1.839816		-36.387270	1.801711			-262.685434	0.010444		-262.685434	0.010444		-262.685434	0.010444
	-42.391770	1.601224		-42.031500	1.959112		-36.267180	1.800917			-262.630582	0.010444		-262.630582	0.010444		-262.630582	0.010444
	-42.271680	1.600430		-41.911410	1.958319		-36.147090	1.800123			-262.575731	0.010444		-262.575731	0.010444		-262.575731	0.010444
	-42.151590	1.599636		-41.791320	1.957525		-36.027000	1.799329			-262.520879	0.010444		-262.520879	0.010444		-262.520879	0.010444
	-42.031500	1.718932		-41.671230	1.956731		-35.906910	1.798535			-262.466027	0.010444		-262.466027	0.010444		-262.466027	0.010444
	-41.911410	1.718139		-41.551140	2.076027		-35.786820	1.797742			-262.411175	0.010444		-262.411175	0.010444		-262.411175	0.010444
	-41.791320	1.837435		-41.431050	2.075233		-35.666730	1.917038			-262.356323	0.010444		-262.356323	0.010444		-262.356323	0.010444
	-41.671230	1.836641		-41.310960	2.074439		-35.546640	1.916244			-262.301471	0.010444		-262.301471	0.010444		-262.301471	0.010444
	-41.551140	1.835847		-41.190870	2.193735		-35.426550	1.915450			-262.246620	0.010444		-262.246620	0.010444		-262.246620	0.010444
	-41.431050	1.955143		-41.070780	2.192942		-35.306460	1.914656			-262.191768	0.010444		-262.191768	0.010444		-262.191768	0.010444
	-41.310960	1.954349		-40.950690	2.192148		-35.186370	1.913862			-262.136916	0.010444		-262.136916	0.010444		-262.136916	0.010444
	-41.190870	1.953555		-40.830600	2.311444		-35.066280	1.913068			-262.082064	0.010444		-262.082064	0.010444		-262.082064	0.010444
	-41.070780	1.952762		-40.710510	2.310650		-34.946190	1.912274			-262.027212	0.010444		-262.027212	0.010444		-262.027212	0.010444
	-40.950690	1.951968		-40.590420	2.309856		-34.826100	1.911481			-261.972360	0.010444		-261.972360	0.010444		-261.972360	0.010444
	-40.830600	2.071264		-40.470330	2.309062		-34.706010	1.910687			-261.917509	0.010444		-261.917509	0.010444		-261.917509	0.010444
	-40.710510	2.070470		-40.350240	2.308268		-34.585920	1.909893			-261.862657	0.010444		-261.862657	0.010444		-261.862657	0.010444
	-40.590420	2.069676		-40.230150	2.307475		-34.465830	2.029189			-261.807805	0.010444		-261.807805	0.010444		-261.807805	0.010444
	-40.470330	2.188972		-40.110060	2.306681		-34.345740	2.028395			-261.752953	0.010444		-261.752953	0.010444		-261.752953	0.010444
	-40.350240	2.188178		-39.989970	2.425977		-34.225650	2.027601			-261.698101	0.010444		-261.698101	0.010444		-261.698101	0.010444
	-40.230150	2.187385		-39.869880	2.425183		-34.105560	2.146897			-261.643249	0.010444		-261.643249	0.010444		-261.643249	0.010444
	-40.110060	2.306681		-39.749790	2.424389		-33.985470	2.146104			-261.588397	0.010444		-261.588397	0.010444		-261.588397	0.010444
	-39.989970	2.305887		-39.629700	2.543685		-33.865380	2.145310			-261.533546	0.010444		-261.533546	0.010444		-261.533546	0.010444
	-39.869880	2.305093		-39.509610	2.542891		-33.745290	2.144516			-261.478694	0.010444		-261.478694	0.010444		-261.478694	0.010444
	-39.749790	2.304299		-39.389520	2.542097		-33.625200	2.143722			-261.423842	0.010444		-261.423842	0.010444		-261.423842	0.010444
	-39.629700	2.423595		-39.269430	2.661394		-33.505110	2.142928			-261.368990	0.010444		-261.368990	0.010444		-261.368990	0.010444
	-39.509610	2.422801		-39.149340	2.660600		-33.385020	2.142134			-261.314138	0.010444		-261.314138	0.010444		-261.314138	0.010444
	-39.389520	2.422007		-39.029250	2.659806		-33.264930	2.141340			-261.259286	0.010444		-261.259286	0.010444		-261.259286	0.010444
	-39.269430	2.541304		-38.909160	2.659012		-33.144840	2.260637			-261.204435	0.010444		-261.204435	0.010444		-261.204435	0.010444
	-39.149340	2.540510		-38.789070	2.778308		-33.024750	2.259843			-261.149583	0.010444		-261.149583	0.010444		-261.149583	0.010444
	-39.029250	2.539716		-38.668980	2.777514		-32.904660	2.259049			-261.094731	0.010444		-261.094731	0.010444		-261.094731	0.010444
	-38.909160	2.538922		-38.548890	2.776720		-32.784570	2.378345			-261.039879	0.010444		-261.039879	0.010444		-261.039879	0.010444
	-38.789070	2.658218		-38.428800	2.775927		-32.664480	2.377551			-260.985027	0.010444		-260.985027	0.010444		-260.985027	0.010444
	-38.668980	2.657424		-38.308710	2.895223		-32.544390	2.376757			-260.930175	0.010444		-260.930175	0.010444		-260.930175	0.010444
	-38.548890	2.656630		-38.188620	2.894429		-32.424300	2.375963			-260.875324	0.010444		-260.875324	0.010444		-260.875324	0.010444
	-38.428800	2.775927		-38.068530	2.893635		-32.304210	2.495259			-260.820472	0.010444		-260.820472	0.010444		-260.820472	0.010444
	-38.308710	2.775133		-37.948440	3.012931		-32.184120	2.494466			-260.765620	0.010444		-260.765620	0.010444		-260.765620	0.010444
	-38.188620	2.894429		-37.828350	3.012137		-32.064030	2.493672			-260.710768	0.010444		-260.710768	0.010444		-260.710768	0.010444
	-38.068530	2.893635		-37.708260	3.011343		-31.943940	2.492878			-260.655916	0.010444		-260.655916	0.010444		-260.655916	0.010444
	-37.948440	2.892841		-37.588170	3.010549		-31.823850	2.492084			-260.601064	0.010444		-260.601064	0.010444		-260.601064	0.010444
	-37.828350	2.892047		-37.468080	3.129846		-31.703760	2.491290			-260.546213	0.010444		-260.546213	0.010444		-260.546213	0.010444
	-37.708260	3.011343		-37.347990	3.129052		-31.583670	2.610586			-260.491361	0.010444		-260.491361	0.010444		-260.491361	0.010444
	-37.588170	3.010549		-37.227900	3.128258		-31.463580	2.609792			-260.436509	0.010444		-260.436509	0.010444		-260.436509	0.010444
	-37.468080	3.009756		-37.107810	3.127464		-31.343490	2.608999			-260.381657	0.010444		-260.381657	0.010444		-260.381657	0.010444
	-37.347990	3.008962		-36.987720	3.126670		-31.223400	2.608205			-260.326805	0.010444		-260.326805	0.010444		-260.326805	0.010444
	-37.227900	3.128258		-36.867630	3.125876		-31.103310	2.727501			-260.271953	0.010444		-260.271953	0.010444		-260.271953	0.010444
	-37.107810	3.127464		-36.747540	3.245172		-30.983220	2.726707			-260.217102	0.010444		-260.217102	0.010444		-260.217102	0.010444
	-36.987720	3.126670		-36.627450	3.244379		-30.863130	2.725913			-260.162250	0.010444		-260.162250	0.010444		-260.162250	0.010444
	-36.867630	3.125876		-36.507360	3.243585		-30.743040	2.725119			-260.107398	0.010444		-260.107398	0.010444		-260.107398	0.010444
	-36.747540	3.245172		-36.387270	3.362881		-30.622950	2.724325			-260.052546	0.010444		-260.052546	0.010444		-260.052546	0.010444
	-36.627450	3.244379		-36.267180	3.362087		-30.502860	2.723532			-259.997694	0.010444		-259.997694	0.010444		-259.997694	0.010444
	-36.507360	3.243585		-36.147090	3.361293		-30.382770	2.842828			-259.942842	0.010444		-259.942842	0.010444		-259.942842	0.010444
	-36.387270	3.362881		-36.027000	3.360499		-30.262680	2.842034			-259.887991	0.010444		-259.887991	0.010444		-259.887991	0.010444
	-36.267180	3.362087		-35.906910	3.479795		-30.142590	2.841240			-259.833139	0.010444		-259.833139	0.010444		-259.833139	0.010444
	-36.147090	3.361293		-35.786820	3.479002		-30.022500	2.840446			-259.778287	0.010444		-259.778287	0.010444		-259.778287	0.010444
	-36.027000	3.480589		-35.666730	3.478208		-29.902410	2.959742			-259.723435	0.010444		-259.723435	0.010444		-259.723435	0.010444
	-35.906910	3.479795		-35.546640	3.477414		-29.782320	2.958948			-259.668583	0.010444		-259.668583	0.010444		-259.668583	0.010444
	-35.786820	3.479002		-35.426550	3.476620		-29.662230	2.958154			-259.613731	0.010444		-259.613731	0.010444		-259.613731	0.010444
	-35.666730	3.598298		-35.306460	3.595916		-29.542140	3.077451			-259.558880	0.010444		-259.558880	0.010444		-259.558880	0.010444
	-35.546640	3.597504		-35.186370	3.595122		-29.422050	3.076657			-259.504028	0.010444		-259.504028	0.010444		-259.504028	0.010444
	-35.426550	3.596710		-35.066280	3.594328		-29.301960	3.075863			-259.449176	0.010444		-259.449176	0.010444		-259.449176	0.010444
	-35.306460	3.716006		-34.946190	3.593534		-29.181870	3.075069			-259.394324	0.010444		-259.394324	0.010444		-259.394324	0.010444
	-35.186370	3.715212		-34.826100	3.592741		-29.061780	3.074275			-259.339472	0.010444		-259.339472	0.010444		-259.339472	0.010444
	-35.066280	3.714418		-34.706010	3.591947		-28.941690	3.073481			-259.284620	0.010444		-259.284620	0.010444		-259.284620	0.010444
	-34.946190	3.713624		-34.585920	3.711243		-28.821600	3.072687			-259.229769	0.010444		-259.229769	0.010444		-259.229769	0.010444
	-34.826100	3.712831		-34.465830	3.710449		-28.701510	3.191984			-259.174917	0.010444		-259.174917	0.010444		-259.174917	0.010444
	-34.706010	3.832127		-34.345740	3.709655		-28.581420	3.191190			-259.120065	0.010444		-259.120065	0.010444		-259.120065	0.010444
	-34.585920	3.831333		-34.225650	3.708861		-28.461330	3.190396			-259.065213	0.010444		-259.065213	0.010444		-259.065213	0.010444
	-34.465830	3.830539		-34.105560	3.828157		-28.341240	3.189602			-259.010361	0.010444		-259.010361	0.010444		-259.010361	0.010444
	-34.345740	3.829745		-33.985470	3.827364		-28.221150	3.188808			-258.955509	0.010444		-258.955509	0.010444		-258.955509	0.010444
	-34.225650	3.828951		-33.865380	3.826570		-28.101060	3.308104			-258.900658	0.010444		-258.900658	0.010444		-258.900658	0.010444
	-34.105560	3.828157		-33.745290	3.825776		-27.980970	3.307310			-258.845806	0.010444		-258.845806	0.010444		-258.845806	0.010444
	-33.985470	3.947454		-33.625200	3.945072		-27.860880	3.306516			-258.790954	0.010444		-258.790954	0.010444		-258.790954	0.010444
	-33.865380	3.946660		-33.505110	3.944278		-27.740790	3.305723			-258.736102	0.010444		-258.736102	0.010444		-258.736102	0.010444
	-33.745290	3.945866		-33.385020	3.943484		-27.620700	3.304929			-258.681250	0.010444		-258.681250	0.010444		-258.681250	0.010444
	-33.625200	3.945072		-33.264930	3.942690		-27.500610	3.304135			-258.626398	0.010444		-258.626398	0.010444		-258.626398	0.010444
	-33.505110	4.064368		-33.144840	3.941897		-27.380520	3.423431			-258.571547	0.010444		-258.571547	0.010444		-258.571547	0.010444
	-33.385020	4.063574		-33.024750	4.061193		-27.260430	3.422637			-258.516695	0.010444		-258.516695	0.010444		-258.516695	0.010444
	-33.264930	4.062780		-32.904660	4.060399		-27.140340	3.421843			-258.461843	0.010444		-258.461843	0.010444		-258.461843	0.010444
	-33.144840	4.061987		-32.784570	4.059605		-27.020250	3.421049			-258.406991	0.010444		-258.406991	0.010444		-258.406991	0.010444
	-33.024750	4.181283		-32.664480	4.058811		-26.900160	3.420256			-258.352139	0.010444		-258.352139	0.010444		-258.352139	0.010444
	-32.904660	4.180489		-32.544390	4.058017		-26.780070	3.419462			-258.297287	0.010444		-258.297287	0.010444		-258.297287	0.010444
	-32.784570	4.179695		-32.424300	4.057223		-26.659980	3.418668			-258.242436	0.010444		-258.242436	0.010444		-258.242436	0.010444
	-32.664480	4.298991		-32.304210	4.176519		-26.539890	3.417874			-258.187584	0.010444		-258.187584	0.010444		-258.187584	0.010444
	-32.544390	4.298197		-32.184120	4.175726		-26.419800	3.417080			-258.132732	0.010444		-258.132732	0.010444		-258.132732	0.010444
	-32.424300	4.297403		-32.064030	4.174932		-26.299710	3.536376			-258.077880	0.010444		-258.077880	0.010444		-258.077880	0.010444
	-32.304210	4.296609		-31.943940	4.174138		-26.179620	3.535582			-258.023028	0.010444		-258.023028	0.010444		-258.023028	0.010444
	-32.184120	4.415906		-31.823850	4.173344		-26.059530	3.534789			-257.968176	0.010444		-257.968176	0.010444		-257.968176	0.010444
	-32.064030	4.415112		-31.703760	4.292640		-25.939440	3.533995			-257.913325	0.010444		-257.913325	0.010444		-257.913325	0.010444
	-31.943940	4.414318		-31.583670	4.291846		-25.819350	3.533201			-257.858473	0.010444		-257.858473	0.010444		-257.858473	0.010444
	-31.823850	4.413524		-31.463580	4.291052		-25.699260	3.652497			-257.803621	0.010444		-257.803621	0.010444		-257.803621	0.010444
	-31.703760	4.532820		-31.343490	4.290259		-25.579170	3.651703			-257.748769	0.010444		-257.748769	0.010444		-257.748769	0.010444
	-31.583670	4.532026		-31.223400	4.289465		-25.459080	3.650909			-257.693917	0.010444		-257.693917	0.010444		-257.693917	0.010444
	-31.463580	4.531232		-31.103310	4.408761		-25.338990	3.650115			-257.639065	0.010444		-257.639065	0.010444		-257.639065	0.010444
	-31.343490	4.530439		-30.983220	4.407967		-25.218900	3.649321			-257.584214	0.010444		-257.584214	0.010444		-257.584214	0.010444
	-31.223400	4.649735		-30.863130	4.407173		-25.098810	3.648528			-257.529362	0.010444		-257.529362	0.010444		-257.529362	0.010444
	-31.103310	4.648941		-30.743040	4.406379		-24.978720	3.647734			-257.474510	0.010444		-257.474510	0.010444		-257.474510	0.010444
	-30.983220	4.768237		-30.622950	4.525675		-24.858630	3.646940			-257.419658	0.010444		-257.419658	0.010444		-257.419658	0.010444
	-30.863130	4.767443		-30.502860	4.524882		-24.738540	3.646146			-257.364806	0.010444		-257.364806	0.010444		-257.364806	0.010444
	-30.743040	4.766649		-30.382770	4.524088		-24.618450	3.765442			-257.309954	0.010444		-257.309954	0.010444		-257.309954	0.010444
	-30.622950	4.885945		-30.262680	4.523294		-24.498360	3.764648			-257.255103	0.010444		-257.255103	0.010444		-257.255103	0.010444
	-30.502860	4.885152		-30.142590	4.522500		-24.378270	3.763854			-257.200251	0.010444		-257.200251	0.010444		-257.200251	0.010444
	-30.382770	4.884358		-30.022500	4.641796		-24.258180	3.763061			-257.145399	0.010444		-257.145399	0.010444		-257.145399	0.010444
	-30.262680	5.003654		-29.902410	4.641002		-24.138090	3.762267			-257.090547	0.010444		-257.090547	0.010444		-257.090547	0.010444
	-30.142590	5.002860		-29.782320	4.640208		-24.018000	3.761473			-257.035695	0.010444		-257.035695	0.010444		-257.035695	0.010444
	-30.022500	5.002066		-29.662230	4.639414		-23.897910	3.760679			-256.980843	0.010444		-256.980843	0.010444		-256.980843	0.010444
	-29.902410	5.001272		-29.542140	4.638621		-23.777820	3.759885			-256.925992	0.010444		-256.925992	0.010444		-256.925992	0.010444
	-29.782320	5.000478		-29.422050	4.757917		-23.657730	3.759091			-256.871140	0.010444		-256.871140	0.010444		-256.871140	0.010444
	-29.662230	5.119774		-29.301960	4.757123		-23.537640	3.758297			-256.816288	0.010444		-256.816288	0.010444		-256.816288	0.010444
	-29.542140	5.118981		-29.181870	4.756329		-23.417550	3.877594			-256.761436	0.010444		-256.761436	0.010444		-256.761436	0.010444
	-29.422050	5.118187		-29.061780	4.755535		-23.297460	3.876800			-256.706584	0.010444		-256.706584	0.010444		-256.706584	0.010444
	-29.301960	5.117393		-28.941690	4.874831		-23.177370	3.876006			-256.651732	0.010444		-256.651732	0.010444		-256.651732	0.010444
	-29.181870	5.116599		-28.821600	4.874037		-23.057280	3.875212			-256.596881	0.010444		-256.596881	0.010444		-256.596881	0.010444
	-29.061780	5.235895		-28.701510	4.873244		-22.937190	3.874418			-256.542029	0.010444		-256.542029	0.010444		-256.542029	0.010444
	-28.941690	5.235101		-28.581420	4.872450		-22.817100	3.873624			-256.487177	0.010444		-256.487177	0.010444		-256.487177	0.010444
	-28.821600	5.234307		-28.461330	4.991746		-22.697010	3.872830			-256.432325	0.010444		-256.432325	0.010444		-256.432325	0.010444
	-28.701510	5.233514		-28.341240	4.990952		-22.576920	3.872036			-256.377473	0.010444		-256.377473	0.010444		-256.377473	0.010444
	-28.581420	5.352810		-28.221150	4.990158		-22.456830	3.871243			-256.322621	0.010444		-256.322621	0.010444		-256.322621	0.010444
	-28.461330	5.352016		-28.101060	4.989364		-22.336740	3.870449			-256.267770	0.010444		-256.267770	0.010444		-256.267770	0.010444
	-28.341240	5.351222		-27.980970	5.108660		-22.216650	3.869655			-256.212918	0.010444		-256.212918	0.010444		-256.212918	0.010444
	-28.221150	5.470518		-27.860880	5.107866		-22.096560	3.988951			-256.158066	0.010444		-256.158066	0.010444		-256.158066	0.010444
	-28.101060	5.469724		-27.740790	5.107073		-21.976470	3.988157			-256.103214	0.010444		-256.103214	0.010444		-256.103214	0.010444
	-27.980970	5.468930		-27.620700	5.106279		-21.856380	3.987363			-256.048362	0.010444		-256.048362	0.010444		-256.048362	0.010444
	-27.860880	5.468136		-27.500610	5.225575		-21.736290	3.986569			-255.993510	0.010444		-255.993510	0.010444		-255.993510	0.010444
	-27.740790	5.587433		-27.380520	5.224781		-21.616200	3.985776			-255.938659	0.010444		-255.938659	0.010444		-255.938659	0.010444
	-27.620700	5.586639		-27.260430	5.223987		-21.496110	3.984982			-255.883807	0.010444		-255.883807	0.010444		-255.883807	0.010444
	-27.500610	5.585845		-27.140340	5.223193		-21.376020	3.984188			-255.828955	0.010444		-255.828955	0.010444		-255.828955	0.010444
	-27.380520	5.705141		-27.020250	5.342489		-21.255930	3.983394			-255.774103	0.010444		-255.774103	0.010444		-255.774103	0.010444
	-27.260430	5.704347		-26.900160	5.341696		-21.135840	3.982600			-255.719251	0.010444		-255.719251	0.010444		-255.719251	0.010444
	-27.140340	5.703553		-26.780070	5.340902		-21.015750	3.981806			-255.664399	0.010444		-255.664399	0.010444		-255.664399	0.010444
	-27.020250	5.822849		-26.659980	5.340108		-20.895660	3.981012			-255.609548	0.010444		-255.609548	0.010444		-255.609548	0.010444
	-26.900160	5.822056		-26.539890	5.339314		-20.775570	3.980219			-255.554696	0.010444		-255.554696	0.010444		-255.554696	0.010444
	-26.780070	5.821262		-26.419800	5.458610		-20.655480	4.099515			-255.499844	0.010444		-255.499844	0.010444		-255.499844	0.010444
	-26.659980	5.820468		-26.299710	5.457816		-20.535390	4.098721			-255.444992	0.010444		-255.444992	0.010444		-255.444992	0.010444
	-26.539890	5.819674		-26.179620	5.457022		-20.415300	4.097927			-255.390140	0.010444		-255.390140	0.010444		-255.390140	0.010444
	-26.419800	5.938970		-26.059530	5.456229		-20.295210	4.097133			-255.335288	0.010444		-255.335288	0.010444		-255.335288	0.010444
	-26.299710	5.938176		-25.939440	5.455435		-20.175120	4.096339			-255.280437	0.010444		-255.280437	0.010444		-255.280437	0.010444
	-26.179620	5.937382		-25.819350	5.574731		-20.055030	4.095545			-255.225585	0.010444		-255.225585	0.010444		-255.225585	0.010444
	-26.059530	5.936589		-25.699260	5.573937		-19.934940	4.094751			-255.170733	0.010444		-255.170733	0.010444		-255.170733	0.010444
	-25.939440	6.055885		-25.579170	5.573143		-19.814850	4.214048			-255.115881	0.010444		-255.115881	0.010444		-255.115881	0.010444
	-25.819350	6.055091		-25.459080	5.572349		-19.694760	4.213254			-255.061029	0.010444		-255.061029	0.010444		-255.061029	0.010444
	-25.699260	6.054297		-25.338990	5.571555		-19.574670	4.212460			-255.006177	0.010444		-255.006177	0.010444		-255.006177	0.010444
	-25.579170	6.053503		-25.218900	5.570761		-19.454580	4.211666			-254.951326	0.010444		-254.951326	0.010444		-254.951326	0.010444
	-25.459080	6.172799		-25.098810	5.690058		-19.334490	4.210872			-254.896474	0.010444		-254.896474	0.010444		-254.896474	0.010444
	-25.338990	6.172005		-24.978720	5.689264		-19.214400	4.210078			-254.841622	0.010444		-254.841622	0.010444		-254.841622	0.010444
	-25.218900	6.171211		-24.858630	5.688470		-19.094310	4.209284			-254.786770	0.010444		-254.786770	0.010444		-254.786770	0.010444
	-25.098810	6.170418		-24.738540	5.687676		-18.974220	4.208491			-254.731918	0.010444		-254.731918	0.010444		-254.731918	0.010444
	-24.978720	6.289714		-24.618450	5.686882		-18.854130	4.207697			-254.677066	0.010444		-254.677066	0.010444		-254.677066	0.010444
	-24.858630	6.288920		-24.498360	5.686088		-18.734040	4.206903			-254.622215	0.010444		-254.622215	0.010444		-254.622215	0.010444
	-24.738540	6.288126		-24.378270	5.805384		-18.613950	4.326199			-254.567363	0.010444		-254.567363	0.010444		-254.567363	0.010444
	-24.618450	6.287332		-24.258180	5.804591		-18.493860	4.325405			-254.512511	0.010444		-254.512511	0.010444		-254.512511	0.010444
	-24.498360	6.286538		-24.138090	5.803797		-18.373770	4.324611			-254.457659	0.010444		-254.457659	0.010444		-254.457659	0.010444
	-24.378270	6.405834		-24.018000	5.803003		-18.253680	4.323817			-254.402807	0.010444		-254.402807	0.010444		-254.402807	0.010444
	-24.258180	6.405041		-23.897910	5.802209		-18.133590	4.323023			-254.347955	0.010444		-254.347955	0.010444		-254.347955	0.010444
	-24.138090	6.404247		-23.777820	5.801415		-18.013500	4.322230			-254.293104	0.010444		-254.293104	0.010444		-254.293104	0.010444
	-24.018000	6.403453		-23.657730	5.920711		-17.893410	4.321436			-254.238252	0.010444		-254.238252	0.010444		-254.238252	0.010444
	-23.897910	6.402659		-23.537640	5.919917		-17.773320	4.320642			-254.183400	0.010444		-254.183400	0.010444		-254.183400	0.010444
	-23.777820	6.521955		-23.417550	5.919124		-17.653230	4.319848			-254.128548	0.010444		-254.128548	0.010444		-254.128548	0.010444
	-23.657730	6.521161		-23.297460	5.918330		-17.533140	4.319054			-254.073696	0.010444		-254.073696	0.010444		-254.073696	0.010444
	-23.537640	6.520367		-23.177370	5.917536		-17.413050	4.318260			-254.018844	0.010444		-254.018844	0.010444		-254.018844	0.010444
	-23.417550	6.519574		-23.057280	5.916742		-17.292960	4.317466			-253.963993	0.010444		-253.963993	0.010444		-253.963993	0.010444
	-23.297460	6.638870		-22.937190	6.036038		-17.172870	4.436763			-253.909141	0.010444		-253.909141	0.010444		-253.909141	0.010444
	-23.177370	6.638076		-22.817100	6.035244		-17.052780	4.435969			-253.854289	0.010444		-253.854289	0.010444		-253.854289	0.010444
	-23.057280	6.637282		-22.697010	6.034450		-16.932690	4.435175			-253.799437	0.010444		-253.799437	0.010444		-253.799437	0.010444
	-22.937190	6.636488		-22.576920	6.033656		-16.812600	4.434381			-253.744585	0.010444		-253.744585	0.010444		-253.744585	0.010444
	-22.817100	6.755784		-22.456830	6.032863		-16.692510	4.433587			-253.689733	0.010444		-253.689733	0.010444		-253.689733	0.010444
	-22.697010	6.754990		-22.336740	6.152159		-16.572420	4.432793			-253.634882	0.010444		-253.634882	0.010444		-253.634882	0.010444
	-22.576920	6.754196		-22.216650	6.151365		-16.452330	4.431999			-253.580030	0.010444		-253.580030	0.010444		-253.580030	0.010444
	-22.456830	6.753403		-22.096560	6.150571		-16.332240	4.431206			-253.525178	0.010444		-253.525178	0.010444		-253.525178	0.010444
	-22.336740	6.752609		-21.976470	6.149777		-16.212150	4.550502			-253.470326	0.010444		-253.470326	0.010444		-253.470326	0.010444
	-22.216650	6.751815		-21.856380	6.148983		-16.092060	4.549708			-253.415474	0.010444		-253.415474	0.010444		-253.415474	0.010444
	-22.096560	6.871111		-21.736290	6.148189		-15.971970	4.548914			-253.360622	0.010444		-253.360622	0.010444		-253.360622	0.010444
	-21.976470	6.870317		-21.616200	6.147396		-15.851880	4.548120			-253.305771	0.010444		-253.305771	0.010444		-253.305771	0.010444
	-21.856380	6.869523		-21.496110	6.266692		-15.731790	4.547326			-253.250919	0.010444		-253.250919	0.010444		-253.250919	0.010444
	-21.736290	6.868729		-21.376020	6.265898		-15.611700	4.546532			-253.196067	0.010444		-253.196067	0.010444		-253.196067	0.010444
	-21.616200	6.988026		-21.255930	6.265104		-15.491610	4.545738			-253.141215	0.010444		-253.141215	0.010444		-253.141215	0.010444
	-21.496110	6.987232		-21.135840	6.264310		-15.371520	4.665035			-253.086363	0.010444		-253.086363	0.010444		-253.086363	0.010444
	-21.376020	6.986438		-21.015750	6.263516		-15.251430	4.664241			-253.031511	0.010444		-253.031511	0.010444		-253.031511	0.010444
	-21.255930	6.985644		-20.895660	6.262722		-15.131340	4.663447			-252.976660	0.010444		-252.976660	0.010444		-252.976660	0.010444
	-21.135840	6.984850		-20.775570	6.382019		-15.011250	4.662653			-252.921808	0.010444		-252.921808	0.010444		-252.921808	0.010444
	-21.015750	7.104146		-20.655480	6.381225		-14.891160	4.661859			-252.866956	0.010444		-252.866956	0.010444		-252.866956	0.010444
	-20.895660	7.103352		-20.535390	6.380431		-14.771070	4.661065			-252.812104	0.010444		-252.812104	0.010444		-252.812104	0.010444
	-20.775570	7.102559		-20.415300	6.379637		-14.650980	4.660271			-252.757252	0.010444		-252.757252	0.010444		-252.757252	0.010444
	-20.655480	7.101765		-20.295210	6.378843		-14.530890	4.659478			-252.702400	0.010444		-252.702400	0.010444		-252.702400	0.010444
	-20.535390	7.221061		-20.175120	6.378049		-14.410800	4.658684			-252.647549	0.010444		-252.647549	0.010444		-252.647549	0.010444
	-20.415300	7.220267		-20.055030	6.377255		-14.290710	4.777980			-252.592697	0.010444		-252.592697	0.010444		-252.592697	0.010444
	-20.295210	7.219473		-19.934940	6.496551		-14.170620	4.777186			-252.537845	0.010444		-252.537845	0.010444		-252.537845	0.010444
	-20.175120	7.218679		-19.814850	6.495758		-14.050530	4.776392			-252.482993	0.010444		-252.482993	0.010444		-252.482993	0.010444
	-20.055030	7.337975		-19.694760	6.494964		-13.930440	4.775598			-252.428141	0.010444		-252.428141	0.010444		-252.428141	0.010444
	-19.934940	7.337181		-19.574670	6.494170		-13.810350	4.774804			-252.373289	0.010444		-252.373289	0.010444		-252.373289	0.010444
	-19.814850	7.336388		-19.454580	6.493376		-13.690260	4.774011			-252.318438	0.010444		-252.318438	0.010444		-252.318438	0.010444
	-19.694760	7.335594		-19.334490	6.492582		-13.570170	4.773217			-252.263586	0.010444		-252.263586	0.010444		-252.263586	0.010444
	-19.574670	7.334800		-19.214400	6.611878		-13.450080	4.772423			-252.208734	0.010444		-252.208734	0.010444		-252.208734	0.010444
	-19.454580	7.454096		-19.094310	6.611084		-13.329990	4.771629			-252.153882	0.010444		-252.153882	0.010444		-252.153882	0.010444
	-19.334490	7.453302		-18.974220	6.610291		-13.209900	4.770835			-252.099030	0.010444		-252.099030	0.010444		-252.099030	0.010444
	-19.214400	7.452508		-18.854130	6.609497		-13.089810	4.770041			-252.044178	0.010444		-252.044178	0.010444		-252.044178	0.010444
	-19.094310	7.451714		-18.734040	6.608703		-12.969720	4.889337			-251.989327	0.010444		-251.989327	0.010444		-251.989327	0.010444
	-18.974220	7.450921		-18.613950	6.607909		-12.849630	4.888543			-251.934475	0.010444		-251.934475	0.010444		-251.934475	0.010444
	-18.854130	7.570217		-18.493860	6.607115		-12.729540	4.887750			-251.879623	0.010444		-251.879623	0.010444		-251.879623	0.010444
	-18.734040	7.569423		-18.373770	6.606321		-12.609450	4.886956			-251.824771	0.010444		-251.824771	0.010444		-251.824771	0.010444
	-18.613950	7.568629		-18.253680	6.725617		-12.489360	4.886162			-251.769919	0.010444		-251.769919	0.010444		-251.769919	0.010444
	-18.493860	7.567835		-18.133590	6.724823		-12.369270	4.885368			-251.715067	0.010444		-251.715067	0.010444		-251.715067	0.010444
	-18.373770	7.567041		-18.013500	6.724030		-12.249180	4.884574			-251.660216	0.010444		-251.660215	0.010444		-251.660215	0.010444
	-18.253680	7.686337		-17.893410	6.723236		-12.129090	4.883780			-251.605364	0.010444		-251.605364	0.010444		-251.605364	0.010444
	-18.133590	7.685543		-17.773320	6.722442		-12.009000	4.882986			-251.550512	0.010444		-251.550512	0.010444		-251.550512	0.010444
	-18.013500	7.684750		-17.653230	6.721648		-11.888910	4.882193			-251.495660	0.010444		-251.495660	0.010444		-251.495660	0.010444
	-17.893410	7.683956		-17.533140	6.720854		-11.768820	5.001489			-251.440808	0.010444		-251.440808	0.010444		-251.440808	0.010444
	-17.773320	7.683162		-17.413050	6.840150		-11.648730	5.000695			-251.385956	0.010444		-251.385956	0.010444		-251.385956	0.010444
	-17.653230	7.682368		-17.292960	6.839356		-11.528640	4.999901			-251.331104	0.010444		-251.331104	0.010444		-251.331104	0.010444
	-17.533140	7.801664		-17.172870	6.838563		-11.408550	4.999107			-251.276253	0.010444		-251.276253	0.010444		-251.276253	0.010444
	-17.413050	7.800870		-17.052780	6.837769		-11.288460	4.998313			-251.221401	0.010444		-251.221401	0.010444		-251.221401	0.010444
	-17.292960	7.800076		-16.932690	6.836975		-11.168370	4.997519			-251.166549	0.010444		-251.166549	0.010444		-251.166549	0.010444
	-17.172870	7.799283		-16.812600	6.836181		-11.048280	4.996726			-251.111697	0.010444		-251.111697	0.010444		-251.111697	0.010444
	-17.052780	7.798489		-16.692510	6.835387		-10.928190	4.995932			-251.056845	0.010444		-251.056845	0.010444		-251.056845	0.010444
	-16.932690	7.797695		-16.572420	6.834593		-10.808100	4.995138			-251.001993	0.010444		-251.001993	0.010444		-251.001993	0.010444
	-16.812600	7.916991		-16.452330	6.833799		-10.688010	4.994344			-250.947142	0.010444		-250.947142	0.010444		-250.947142	0.010444
	-16.692510	7.916197		-16.332240	6.953096		-10.567920	4.993550			-250.892290	0.010444		-250.892290	0.010444		-250.892290	0.010444
	-16.572420	7.915403		-16.212150	6.952302		-10.447830	5.112846			-250.837438	0.010444		-250.837438	0.010444		-250.837438	0.010444
	-16.452330	7.914609		-16.092060	6.951508		-10.327740	5.112052			-250.782586	0.010444		-250.782586	0.010444		-250.782586	0.010444
	-16.332240	7.913816		-15.971970	6.950714		-10.207650	5.111258			-250.727734	0.010444		-250.727734	0.010444		-250.727734	0.010444
	-16.212150	8.033112		-15.851880	6.949920		-10.087560	5.110465			-250.672882	0.010444		-250.672882	0.010444		-250.672882	0.010444
	-16.092060	8.032318		-15.731790	6.949126		-9.967470	5.109671			-250.618031	0.010444		-250.618031	0.010444		-250.618031	0.010444
	-15.971970	8.031524		-15.611700	6.948332		-9.847380	5.108877			-250.563179	0.010444		-250.563179	0.010444		-250.563179	0.010444
	-15.851880	8.030730		-15.491610	7.067628		-9.727290	5.108083			-250.508327	0.010444		-250.508327	0.010444		-250.508327	0.010444
	-15.731790	8.029936		-15.371520	7.066835		-9.607200	5.107289			-250.453475	0.010444		-250.453475	0.010444		-250.453475	0.010444
	-15.611700	8.149232		-15.251430	7.066041		-9.487110	5.106495			-250.398623	0.010444		-250.398623	0.010444		-250.398623	0.010444
	-15.491610	8.148438		-15.131340	7.065247		-9.367020	5.105701			-250.343771	0.010444		-250.343771	0.010444		-250.343771	0.010444
	-15.371520	8.147645		-15.011250	7.064453		-9.246930	5.224998			-250.288920	0.010444		-250.288920	0.010444		-250.288920	0.010444
	-15.251430	8.146851		-14.891160	7.063659		-9.126840	5.224204			-250.234068	0.010444		-250.234068	0.010444		-250.234068	0.010444
	-15.131340	8.146057		-14.771070	7.182955		-9.006750	5.223410			-250.179216	0.010444		-250.179216	0.010444		-250.179216	0.010444
	-15.011250	8.265353		-14.650980	7.182161		-8.886660	5.222616			-250.124364	0.010444		-250.124364	0.010444		-250.124364	0.010444
	-14.891160	8.264559		-14.530890	7.181368		-8.766570	5.221822			-250.069512	0.010444		-250.069512	0.010444		-250.069512	0.010444
	-14.771070	8.263765		-14.410800	7.180574		-8.646480	5.221028			-250.014660	0.010444		-250.014660	0.010444		-250.014660	0.010444
	-14.650980	8.262971		-14.290710	7.179780		-8.526390	5.220234			-249.959809	0.010444		-249.959809	0.010444		-249.959809	0.010444
	-14.530890	8.262178		-14.170620	7.178986		-8.406300	5.219440			-249.904957	0.010444		-249.904957	0.010444		-249.904957	0.010444
	-14.410800	8.261384		-14.050530	7.178192		-8.286210	5.218647			-249.850105	0.010444		-249.850105	0.010444		-249.850105	0.010444
	-14.290710	8.260590		-13.930440	7.297488		-8.166120	5.217853			-249.795253	0.010444		-249.795253	0.010444		-249.795253	0.010444
	-14.170620	8.379886		-13.810350	7.296694		-8.046030	5.337149			-249.740401	0.010444		-249.740401	0.010444		-249.740401	0.010444
	-14.050530	8.379092		-13.690260	7.295901		-7.925940	5.336355			-249.685549	0.010444		-249.685549	0.010444		-249.685549	0.010444
	-13.930440	8.378298		-13.570170	7.295107		-7.805850	5.335561			-249.630698	0.010444		-249.630698	0.010444		-249.630698	0.010444
	-13.810350	8.377504		-13.450080	7.294313		-7.685760	5.334767			-249.575846	0.010444		-249.575846	0.010444		-249.575846	0.010444
	-13.690260	8.376711		-13.329990	7.293519		-7.565670	5.333973			-249.520994	0.010444		-249.520994	0.010444		-249.520994	0.010444
	-13.570170	8.375917		-13.209900	7.292725		-7.445580	5.333180			-249.466142	0.010444		-249.466142	0.010444		-249.466142	0.010444
	-13.450080	8.495213		-13.089810	7.412021		-7.325490	5.332386			-249.411290	0.010444		-249.411290	0.010444		-249.411290	0.010444
	-13.329990	8.494419		-12.969720	7.411227		-7.205400	5.331592			-249.356438	0.010444		-249.356438	0.010444		-249.356438	0.010444
	-13.209900	8.493625		-12.849630	7.410433		-7.085310	5.330798			-249.301587	0.010444		-249.301587	0.010444		-249.301587	0.010444
	-13.089810	8.492831		-12.729540	7.409640		-6.965220	5.330004			-249.246735	0.010444		-249.246735	0.010444		-249.246735	0.010444
	-12.969720	8.492037		-12.609450	7.408846		-6.845130	5.329210			-249.191883	0.010444		-249.191883	0.010444		-249.191883	0.010444
	-12.849630	8.491243		-12.489360	7.408052		-6.725040	5.328416			-249.137031	0.010444		-249.137031	0.010444		-249.137031	0.010444
	-12.729540	8.610540		-12.369270	7.407258		-6.604950	5.327623			-249.082179	0.010444		-249.082179	0.010444		-249.082179	0.010444
	-12.609450	8.609746		-12.249180	7.406464		-6.484860	5.326829			-249.027327	0.010444		-249.027327	0.010444		-249.027327	0.010444
	-12.489360	8.608952		-12.129090	7.525760		-6.364770	5.326035			-248.972476	0.010444		-248.972476	0.010444		-248.972476	0.010444
	-12.369270	8.608158		-12.009000	7.524966		-6.244680	5.325241			-248.917624	0.010444		-248.917624	0.010444		-248.917624	0.010444
	-12.249180	8.607364		-11.888910	7.524173		-6.124590	5.324447			-248.862772	0.010444		-248.862772	0.010444		-248.862772	0.010444
	-12.129090	8.606570		-11.768820	7.523379		-6.004500	5.323653			-248.807920	0.010444		-248.807920	0.010444		-248.807920	0.010444
	-12.009000	8.605776		-11.648730	7.522585		-5.884410	5.322859			-248.753068	0.010444		-248.753068	0.010444		-248.753068	0.010444
	-11.888910	8.604983		-11.528640	7.521791		-5.764320	5.322065			-248.698216	0.010444		-248.698216	0.010444		-248.698216	0.010444
	-11.768820	8.724279		-11.408550	7.520997		-5.644230	5.441362			-248.643365	0.010444		-248.643365	0.010444		-248.643365	0.010444
	-11.648730	8.723485		-11.288460	7.520203		-5.524140	5.440568			-248.588513	0.010444		-248.588513	0.010444		-248.588513	0.010444
	-11.528640	8.722691		-11.168370	7.519409		-5.404050	5.439774			-248.533661	0.010444		-248.533661	0.010444		-248.533661	0.010444
	-11.408550	8.721897		-11.048280	7.518616		-5.283960	5.438980			-248.478809	0.010444		-248.478809	0.010444		-248.478809	0.010444
	-11.288460	8.721103		-10.928190	7.637912		-5.163870	5.438186			-248.423957	0.010444		-248.423957	0.010444		-248.423957	0.010444
	-11.168370	8.720309		-10.808100	7.637118		-5.043780	5.437392			-248.369105	0.010444		-248.369105	0.010444		-248.369105	0.010444
	-11.048280	8.719516		-10.688010	7.636324		-4.923690	5.436598			-248.314254	0.010444		-248.314254	0.010444		-248.314254	0.010444
	-10.928190	8.718722		-10.567920	7.635530		-4.803600	5.435805			-248.259402	0.010444		-248.259402	0.010444		-248.259402	0.010444
	-10.808100	8.717928		-10.447830	7.634736		-4.683510	5.435011			-248.204550	0.010444		-248.204550	0.010444		-248.204550	0.010444
	-10.688010	8.717134		-10.327740	7.633942		-4.563420	5.434217			-248.149698	0.010444		-248.149698	0.010444		-248.149698	0.010444
	-10.567920	8.836430		-10.207650	7.633148		-4.443330	5.433423			-248.094846	0.010444		-248.094846	0.010444		-248.094846	0.010444
	-10.447830	8.835636		-10.087560	7.632355		-4.323240	5.432629			-248.039994	0.010444		-248.039994	0.010444		-248.039994	0.010444
	-10.327740	8.834842		-9.967470	7.631561		-4.203150	5.431835			-247.985143	0.010444		-247.985143	0.010444		-247.985143	0.010444
	-10.207650	8.834048		-9.847380	7.630767		-4.083060	5.431041			-247.930291	0.010444		-247.930291	0.010444		-247.930291	0.010444
	-10.087560	8.833255		-9.727290	7.750063		-3.962970	5.430248			-247.875439	0.010444		-247.875439	0.010444		-247.875439	0.010444
	-9.967470	8.832461		-9.607200	7.749269		-3.842880	5.429454			-247.820587	0.010444		-247.820587	0.010444		-247.820587	0.010444
	-9.847380	8.831667		-9.487110	7.748475		-3.722790	5.428660			-247.765735	0.010444		-247.765735	0.010444		-247.765735	0.010444
	-9.727290	8.830873		-9.367020	7.747681		-3.602700	5.427866			-247.710883	0.010444		-247.710883	0.010444		-247.710883	0.010444
	-9.607200	8.830079		-9.246930	7.746888		-3.482610	5.427072			-247.656032	0.010444		-247.656032	0.010444		-247.656032	0.010444
	-9.487110	8.949375		-9.126840	7.746094		-3.362520	5.426278			-247.601180	0.010444		-247.601180	0.010444		-247.601180	0.010444
	-9.367020	8.948581		-9.006750	7.745300		-3.242430	5.425484			-247.546328	0.010444		-247.546328	0.010444		-247.546328	0.010444
	-9.246930	8.947788		-8.886660	7.744506		-3.122340	5.424690			-247.491476	0.010444		-247.491476	0.010444		-247.491476	0.010444
	-9.126840	8.946994		-8.766570	7.743712		-3.002250	5.423897			-247.436624	0.010444		-247.436624	0.010444		-247.436624	0.010444
	-9.006750	8.946200		-8.646480	7.742918		-2.882160	5.423103			-247.381772	0.010444		-247.381772	0.010444		-247.381772	0.010444
	-8.886660	8.945406		-8.526390	7.862214		-2.762070	5.542399			-247.326921	0.010444		-247.326921	0.010444		-247.326921	0.010444
	-8.766570	8.944612		-8.406300	7.861420		-2.641980	5.541605			-247.272069	0.010444		-247.272069	0.010444		-247.272069	0.010444
	-8.646480	8.943818		-8.286210	7.860627		-2.521890	5.540811			-247.217217	0.010444		-247.217217	0.010444		-247.217217	0.010444
	-8.526390	8.943024		-8.166120	7.859833		-2.401800	5.540017			-247.162365	0.010444		-247.162365	0.010444		-247.162365	0.010444
	-8.406300	9.062320		-8.046030	7.859039		-2.281710	5.539223			-247.107513	0.010444		-247.107513	0.010444		-247.107513	0.010444
	-8.286210	9.061527		-7.925940	7.858245		-2.161620	5.538430			-247.052661	0.010444		-247.052661	0.010444		-247.052661	0.010444
	-8.166120	9.060733		-7.805850	7.857451		-2.041530	5.537636			-246.997810	0.010444		-246.997810	0.010444		-246.997810	0.010444
	-8.046030	9.059939		-7.685760	7.856657		-1.921440	5.536842			-246.942958	0.010444		-246.942958	0.010444		-246.942958	0.010444
	-7.925940	9.059145		-7.565670	7.855863		-1.801350	5.536048			-246.888106	0.010444		-246.888106	0.010444		-246.888106	0.010444
	-7.805850	9.058351		-7.445580	7.855070		-1.681260	5.535254			-246.833254	0.010444		-246.833254	0.010444		-246.833254	0.010444
	-7.685760	9.057557		-7.325490	7.854276		-1.561170	5.534460			-246.778402	0.010444		-246.778402	0.010444		-246.778402	0.010444
	-7.565670	9.056763		-7.205400	7.853482		-1.441080	5.533666			-246.723550	0.010444		-246.723550	0.010444		-246.723550	0.010444
	-7.445580	9.055970		-7.085310	7.852688		-1.320990	5.532873			-246.668699	0.010444		-246.668699	0.010444		-246.668699	0.010444
	-7.325490	9.055176		-6.965220	7.851894		-1.200900	5.532079			-246.613847	0.010444		-246.613847	0.010444		-246.613847	0.010444
	-7.205400	9.054382		-6.845130	7.851100		-1.080810	5.531285			-246.558995	0.010444		-246.558995	0.010444		-246.558995	0.010444
	-7.085310	9.053588		-6.725040	7.970396		-0.960720	5.530491			-246.504143	0.010444		-246.504143	0.010444		-246.504143	0.010444
	-6.965220	9.172884		-6.604950	7.969603		-0.840630	5.529697			-246.449291	0.010444		-246.449291	0.010444		-246.449291	0.010444
	-6.845130	9.172090		-6.484860	7.968809		-0.720540	5.528903			-246.394439	0.010444		-246.394439	0.010444		-246.394439	0.010444
	-6.725040	9.171296		-6.364770	7.968015		-0.600450	5.528109			-246.339588	0.010444		-246.339588	0.010444		-246.339588	0.010444
	-6.604950	9.170503		-6.244680	7.967221		-0.480360	5.527315			-246.284736	0.010444		-246.284736	0.010444		-246.284736	0.010444
	-6.484860	9.169709		-6.124590	7.966427		-0.360270	5.526522			-246.229884	0.010444		-246.229884	0.010444		-246.229884	0.010444
	-6.364770	9.168915		-6.004500	7.965633		-0.240180	5.525728			-246.175032	0.010444		-246.175032	0.010444		-246.175032	0.010444
	-6.244680	9.168121		-5.884410	7.964839		-0.120090	5.524934			-246.120180	0.010444		-246.120180	0.010444		-246.120180	0.010444
	-6.124590	9.167327		-5.764320	7.964045		0.000000	5.524140			-246.065328	0.010444		-246.065328	0.010444		-246.065328	0.010444
	-6.004500	9.166533		-5.644230	7.963252		0.120090	5.523346			-246.010477	0.010444		-246.010477	0.010444		-246.010477	0.010444
	-5.884410	9.165739		-5.524140	7.962458		0.240180	5.522552			-245.955625	0.010444		-245.955625	0.010444		-245.955625	0.010444
	-5.764320	9.285035		-5.404050	7.961664		0.360270	5.521758			-245.900773	0.010444		-245.900773	0.010444		-245.900773	0.010444
	-5.644230	9.284242		-5.283960	7.960870		0.480360	5.520965			-245.845921	0.010444		-245.845921	0.010444		-245.845921	0.010444
	-5.524140	9.283448		-5.163870	7.960076		0.600450	5.520171			-245.791069	0.010444		-245.791069	0.010444		-245.791069	0.010444
	-5.404050	9.282654		-5.043780	7.959282		0.480360	5.520965			-245.736217	0.010444		-245.736217	0.010444		-245.736217	0.010444
	-5.283960	9.281860		-4.923690	7.958488		0.600450	5.520171			-245.681366	0.010444		-245.681366	0.010444		-245.681366	0.010444
	-5.163870	9.281066		-4.803600	7.957695		0.720540	5.519377			-245.626514	0.010444		-245.626514	0.010444		-245.626514	0.010444
	-5.043780	9.280272		-4.683510	8.076991		0.840630	5.518583			-245.571662	0.010444		-245.571662	0.010444		-245.571662	0.010444
	-4.923690	9.279478		-4.563420	8.076197		0.960720	5.517789			-245.516810	0.010444		-245.516810	0.010444		-245.516810	0.010444
	-4.803600	9.278685		-4.443330	8.075403		1.080810	5.516995			-245.461958	0.010444		-245.461958	0.010444		-245.461958	0.010444
	-4.683510	9.277891		-4.323240	8.074609		1.200900	5.516201			-245.407106	0.010444		-245.407106	0.010444		-245.407106	0.010444
	-4.563420	9.277097		-4.203150	8.073815		1.320990	5.515407			-245.352255	0.010444		-245.352255	0.010444		-245.352255	0.010444
	-4.443330	9.276303		-4.083060	8.073021		1.441080	5.514614			-245.297403	0.010444		-245.297403	0.010444		-245.297403	0.010444
	-4.323240	9.275509		-3.962970	8.072228		1.561170	5.513820			-245.242551	0.010444		-245.242551	0.010444		-245.242551	0.010444
	-4.203150	9.274715		-3.842880	8.071434		1.681260	5.513026			-245.187699	0.010444		-245.187699	0.010444		-245.187699	0.010444
	-4.083060	9.273921		-3.722790	8.070640		1.801350	5.392142			-245.132847	0.010444		-245.132847	0.010444		-245.132847	0.010444
	-3.962970	9.393218		-3.602700	8.069846		1.921440	5.391348			-245.077995	0.010444		-245.077995	0.010444		-245.077995	0.010444
	-3.842880	9.392424		-3.482610	8.069052		2.041530	5.390554			-245.023144	0.010444		-245.023144	0.010444		-245.023144	0.010444
	-3.722790	9.391630		-3.362520	8.068258		2.161620	5.389760			-244.968292	0.010444		-244.968292	0.010444		-244.968292	0.010444
	-3.602700	9.390836		-3.242430	8.067464		2.281710	5.388967			-244.913440	0.010444		-244.913440	0.010444		-244.913440	0.010444
	-3.482610	9.390042		-3.122340	8.066670		2.401800	5.388173			-244.858588	0.010444		-244.858588	0.010444		-244.858588	0.010444
	-3.362520	9.389248		-3.002250	8.185967		2.521890	5.387379			-244.803736	0.010444		-244.803736	0.010444		-244.803736	0.010444
	-3.242430	9.388454		-2.882160	8.185173		2.641980	5.386585			-244.748884	0.010444		-244.748884	0.010444		-244.748884	0.010444
	-3.122340	9.387660		-2.762070	8.184379		2.762070	5.385791			-244.694033	0.010444		-244.694033	0.010444		-244.694033	0.010444
	-3.002250	9.386867		-2.641980	8.183585		2.882160	5.384997			-244.639181	0.010444		-244.639181	0.010444		-244.639181	0.010444
	-2.882160	9.386073		-2.521890	8.182791		3.002250	5.384203			-244.584329	0.010444		-244.584329	0.010444		-244.584329	0.010444
	-2.762070	9.385279		-2.401800	8.181997		3.122340	5.383410			-244.529477	0.010444		-244.529477	0.010444		-244.529477	0.010444
	-2.641980	9.384485		-2.281710	8.181203		3.242430	5.382616			-244.474625	0.010444		-244.474625	0.010444		-244.474625	0.010444
	-2.521890	9.383691		-2.161620	8.180410		3.362520	5.381822			-244.419773	0.010444		-244.419773	0.010444		-244.419773	0.010444
	-2.401800	9.382897		-2.041530	8.179616		3.482610	5.381028			-244.364922	0.010444		-244.364922	0.010444		-244.364922	0.010444
	-2.281710	9.382103		-1.921440	8.178822		3.602700	5.380234			-244.310070	0.010444		-244.310070	0.010444		-244.310070	0.010444
	-2.161620	9.381310		-1.801350	8.178028		3.722790	5.379440			-244.255218	0.010444		-244.255218	0.010444		-244.255218	0.010444
	-2.041530	9.380516		-1.681260	8.177234		3.842880	5.378646			-244.200366	0.010444		-244.200366	0.010444		-244.200366	0.010444
	-2.161620	9.381310		-1.801350	8.178028		3.962970	5.377852			-244.145514	0.010444		-244.145514	0.010444		-244.145514	0.010444
	-2.041530	9.380516		-1.681260	8.177234		4.083060	5.377059			-244.090662	0.010444		-244.090662	0.010444		-244.090662	0.010444
	-1.921440	9.379722		-1.561170	8.176440		4.203150	5.376265			-244.035811	0.010444		-244.035811	0.010444		-244.035811	0.010444
	-1.801350	9.378928		-1.441080	8.175646		4.323240	5.375471			-243.980959	0.010444		-243.980959	0.010444		-243.980959	0.010444
	-1.681260	9.378134		-1.320990	8.174853		4.443330	5.374677			-243.926107	0.010444		-243.926107	0.010444		-243.926107	0.010444
	-1.561170	9.377340		-1.200900	8.174059		4.563420	5.373883			-243.871255	0.010444		-243.871255	0.010444		-243.871255	0.010444
	-1.441080	9.376546		-1.080810	8.173265		4.683510	5.373089			-243.816403	0.010444		-243.816403	0.010444		-243.816403	0.010444
	-1.320990	9.375753		-0.960720	8.172471		4.803600	5.372295			-243.761551	0.010444		-243.761551	0.010444		-243.761551	0.010444
	-1.200900	9.374959		-0.840630	8.171677		4.923690	5.371502			-243.706700	0.010444		-243.706700	0.010444		-243.706700	0.010444
	-1.080810	9.494255		-0.720540	8.170883		5.043780	5.370708			-243.651848	0.010444		-243.651848	0.010444		-243.651848	0.010444
	-0.960720	9.493461		-0.600450	8.170089		5.163870	5.369914			-243.596996	0.010444		-243.596996	0.010444		-243.596996	0.010444
	-0.840630	9.492667		-0.480360	8.169295		5.283960	5.369120			-243.542144	0.010444		-243.542144	0.010444		-243.542144	0.010444
	-0.720540	9.491873		-0.360270	8.168502		5.404050	5.368326			-243.487292	0.010444		-243.487292	0.010444		-243.487292	0.010444
	-0.600450	9.491079		-0.240180	8.167708		5.524140	5.367532			-243.432440	0.010444		-243.432440	0.010444		-243.432440	0.010444
	-0.480360	9.490285		-0.120090	8.166914		5.644230	5.366738			-243.377589	0.010444		-243.377589	0.010444		-243.377589	0.010444
	-0.360270	9.489492		0.000000	8.166120		5.764320	5.365945			-243.322737	0.010444		-243.322737	0.010444		-243.322737	0.010444
	-0.240180	9.488698		0.120090	8.165326		5.884410	5.365151			-243.267885	0.010444		-243.267885	0.010444		-243.267885	0.010444
	-0.120090	9.487904		0.240180	8.164532		6.004500	5.364357			-243.213033	0.010444		-243.213033	0.010444		-243.213033	0.010444
	0.000000	9.487110		0.360270	8.163738		6.124590	5.363563			-243.158181	0.010444		-243.158181	0.010444		-243.158181	0.010444
	0.120090	9.486316		0.480360	8.162945		6.244680	5.362769			-243.103329	0.010444		-243.103329	0.010444		-243.103329	0.010444
	0.240180	9.485522		0.600450	8.162151		6.364770	5.361975			-243.048478	0.010444		-243.048478	0.010444		-243.048478	0.010444
	0.360270	9.484728		0.720540	8.281447		6.484860	5.361181			-242.993626	0.010444		-242.993626	0.010444		-242.993626	0.010444
	0.480360	9.483935		0.840630	8.280653		6.604950	5.360387			-242.938774	0.010444		-242.938774	0.010444		-242.938774	0.010444
	0.600450	9.483141		0.960720	8.279859		6.725040	5.359594			-242.883922	0.010444		-242.883922	0.010444		-242.883922	0.010444
	0.720540	9.482347		1.080810	8.279065		6.845130	5.358800			-242.829070	0.010444		-242.829070	0.010444		-242.829070	0.010444
	0.840630	9.481553		1.200900	8.278271		6.965220	5.358006			-242.774218	0.010444		-242.774218	0.010444		-242.774218	0.010444
	0.960720	9.480759		1.320990	8.277477		7.085310	5.357212			-242.719367	0.010444		-242.719367	0.010444		-242.719367	0.010444
	1.080810	9.479965		1.441080	8.276684		7.205400	5.356418			-242.664515	0.010444		-242.664515	0.010444		-242.664515	0.010444
	1.200900	9.479171		1.561170	8.275890		7.325490	5.355624			-242.609663	0.010444		-242.609663	0.010444		-242.609663	0.010444
	1.320990	9.478377		1.681260	8.275096		7.445580	5.354830			-242.554811	0.010444		-242.554811	0.010444		-242.554811	0.010444
	1.441080	9.477584		1.801350	8.274302		7.565670	5.354037			-242.499959	0.010444		-242.499959	0.010444		-242.499959	0.010444
	1.561170	9.476790		1.921440	8.273508		7.685760	5.353243			-242.445107	0.010444		-242.445107	0.010444		-242.445107	0.010444
	1.681260	9.475996		2.041530	8.272714		7.805850	5.352449			-242.390256	0.010444		-242.390256	0.010444		-242.390256	0.010444
	1.801350	9.475202		2.161620	8.271920		7.925940	5.351655			-242.335404	0.010444		-242.335404	0.010444		-242.335404	0.010444
	1.921440	9.474408		2.281710	8.271127		8.046030	5.350861			-242.280552	0.010444		-242.280552	0.010444		-242.280552	0.010444
	2.041530	9.473614		2.401800	8.270333		8.166120	5.350067			-242.225700	0.010444		-242.225700	0.010444		-242.225700	0.010444
	2.161620	9.472820		2.521890	8.269539		8.286210	5.349273			-242.170848	0.010444		-242.170848	0.010444		-242.170848	0.010444
	2.281710	9.472027		2.641980	8.268745		8.406300	5.348480			-242.115996	0.010444		-242.115996	0.010444		-242.115996	0.010444
	2.401800	9.471233		2.762070	8.267951		8.526390	5.347686			-242.061145	0.010444		-242.061145	0.010444		-242.061145	0.010444
	2.521890	9.470439		2.882160	8.267157		8.646480	5.346892			-242.006293	0.010444		-242.006293	0.010444		-242.006293	0.010444
	2.641980	9.469645		3.002250	8.266363		8.766570	5.346098			-241.951441	0.010444		-241.951441	0.010444		-241.951441	0.010444
	2.762070	9.468851		3.122340	8.265570		8.886660	5.345304			-241.896589	0.010444		-241.896589	0.010444		-241.896589	0.010444
	2.882160	9.468057		3.242430	8.264776		9.006750	5.344510			-241.841737	0.010444		-241.841737	0.010444		-241.841737	0.010444
	3.002250	9.467263		3.362520	8.263982		9.126840	5.343716			-241.786885	0.010444		-241.786885	0.010444		-241.786885	0.010444
	3.122340	9.466470		3.482610	8.263188		9.246930	5.342922			-241.732034	0.010444		-241.732034	0.010444		-241.732034	0.010444
	3.242430	9.465676		3.602700	8.262394		9.367020	5.342129			-241.677182	0.010444		-241.677182	0.010444		-241.677182	0.010444
	3.362520	9.464882		3.722790	8.261600		9.487110	5.341335			-241.622330	0.010444		-241.622330	0.010444		-241.622330	0.010444
	3.482610	9.464088		3.842880	8.140716		9.607200	5.340541			-241.567478	0.010444		-241.567478	0.010444		-241.567478	0.010444
	3.602700	9.463294		3.962970	8.139922		9.727290	5.339747			-241.512626	0.010444		-241.512626	0.010444		-241.512626	0.010444
	3.722790	9.462500		4.083060	8.139129		9.847380	5.338953			-241.457774	0.010444		-241.457774	0.010444		-241.457774	0.010444
	3.842880	9.341616		4.203150	8.138335		9.967470	5.338159			-241.402922	0.010444		-241.402922	0.010444		-241.402922	0.010444
	3.962970	9.340822		4.323240	8.137541		10.087560	5.337365			-241.348071	0.010444		-241.348071	0.010444		-241.348071	0.010444
	4.083060	9.340029		4.443330	8.136747		10.207650	5.336572			-241.293219	0.010444		-241.293219	0.010444		-241.293219	0.010444
	4.203150	9.339235		4.563420	8.135953		10.327740	5.335778			-241.238367	0.010444		-241.238367	0.010444		-241.238367	0.010444
	4.323240	9.338441		4.683510	8.135159		10.447830	5.334984			-241.183515	0.010444		-241.183515	0.010444		-241.183515	0.010444
	4.443330	9.337647		4.803600	8.134365		10.567920	5.334190			-241.128663	0.010444		-241.128663	0.010444		-241.128663	0.010444
	4.563420	9.336853		4.923690	8.133572		10.688010	5.333396			-241.073811	0.010444		-241.073811	0.010444		-241.073811	0.010444
	4.683510	9.336059		5.043780	8.132778		10.808100	5.332602			-241.018960	0.010444		-241.018960	0.010444		-241.018960	0.010444
	4.803600	9.335265		5.163870	8.131984		10.928190	5.331808			-240.964108	0.010444		-240.964108	0.010444		-240.964108	0.010444
	4.923690	9.334472		5.283960	8.131190		11.048280	5.210924			-240.909256	0.010444		-240.909256	0.010444		-240.909256	0.010444
	5.043780	9.333678		5.404050	8.130396		11.168370	5.210131			-240.854404	0.010444		-240.854404	0.010444		-240.854404	0.010444
	5.163870	9.332884		5.524140	8.129602		11.288460	5.209337			-240.799552	0.010444		-240.799552	0.010444		-240.799552	0.010444
	5.283960	9.332090		5.644230	8.128808		11.408550	5.208543			-240.744700	0.010444		-240.744700	0.010444		-240.744700	0.010444
	5.404050	9.331296		5.764320	8.128015		11.528640	5.207749			-240.689849	0.010444		-240.689849	0.010444		-240.689849	0.010444
	5.524140	9.330502		5.884410	8.127221		11.648730	5.206955			-240.634997	0.010444		-240.634997	0.010444		-240.634997	0.010444
	5.644230	9.209618		6.004500	8.126427		11.768820	5.206161			-240.580145	0.010444		-240.580145	0.010444		-240.580145	0.010444
	5.764320	9.208825		6.124590	8.125633		11.888910	5.205367			-240.525293	0.010444		-240.525293	0.010444		-240.525293	0.010444
	5.884410	9.208031		6.244680	8.124839		12.009000	5.204574			-240.470441	0.010444		-240.470441	0.010444		-240.470441	0.010444
	6.004500	9.207237		6.364770	8.124045		12.129090	5.203780			-240.415589	0.010444		-240.415589	0.010444		-240.415589	0.010444
	6.124590	9.206443		6.484860	8.123251		12.249180	5.202986			-240.360738	0.010444		-240.360738	0.010444		-240.360738	0.010444
	6.244680	9.205649		6.604950	8.122457		12.369270	5.202192			-240.305886	0.010444		-240.305886	0.010444		-240.305886	0.010444
	6.364770	9.204855		6.725040	8.121664		12.489360	5.201398			-240.251034	0.010444		-240.251034	0.010444		-240.251034	0.010444
	6.484860	9.204061		6.845130	8.120870		12.609450	5.200604			-240.196182	0.010444		-240.196182	0.010444		-240.196182	0.010444
	6.604950	9.203267		6.965220	8.120076		12.729540	5.199810			-240.141330	0.010444		-240.141330	0.010444		-240.141330	0.010444
	6.725040	9.202474		7.085310	8.119282		12.849630	5.199017			-240.086478	0.010444		-240.086478	0.010444		-240.086478	0.010444
	6.845130	9.201680		7.205400	8.118488		12.969720	5.198223			-240.031627	0.010444		-240.031627	0.010444		-240.031627	0.010444
	6.965220	9.200886		7.325490	8.117694		13.089810	5.197429			-239.976775	0.010444		-239.976775	0.010444		-239.976775	0.010444
	7.085310	9.200092		7.445580	8.116900		13.209900	5.196635			-239.921923	0.010444		-239.921923	0.010444		-239.921923	0.010444
	7.205400	9.199298		7.565670	8.116107		13.329990	5.195841			-239.867071	0.010444		-239.867071	0.010444		-239.867071	0.010444
	7.325490	9.198504		7.685760	8.115313		13.450080	5.195047			-239.812219	0.010444		-239.812219	0.010444		-239.812219	0.010444
	7.445580	9.197710		7.805850	7.994429		13.570170	5.194253			-239.757367	0.010444		-239.757367	0.010444		-239.757367	0.010444
	7.565670	9.076827		7.925940	7.993635		13.690260	5.073369			-239.702516	0.010444		-239.702516	0.010444		-239.702516	0.010444
	7.685760	9.076033		8.046030	7.992841		13.810350	5.072576			-239.647664	0.010444		-239.647664	0.010444		-239.647664	0.010444
	7.805850	9.075239		8.166120	7.992047		13.930440	5.071782			-239.592812	0.010444		-239.592812	0.010444		-239.592812	0.010444
	7.925940	9.074445		8.286210	7.991253		14.050530	5.070988			-239.537960	0.010444		-239.537960	0.010444		-239.537960	0.010444
	8.046030	9.073651		8.406300	7.990460		14.170620	5.070194			-239.483108	0.010444		-239.483108	0.010444		-239.483108	0.010444
	8.166120	9.072857		8.526390	7.989666		14.290710	5.069400			-239.428256	0.010444		-239.428256	0.010444		-239.428256	0.010444
	8.286210	9.072063		8.646480	7.988872		14.410800	5.068606			-239.373405	0.010444		-239.373405	0.010444		-239.373405	0.010444
	8.406300	9.071270		8.766570	7.988078		14.530890	5.067812			-239.318553	0.010444		-239.318553	0.010444		-239.318553	0.010444
	8.526390	9.070476		8.886660	7.987284		14.650980	5.067019			-239.263701	0.010444		-239.263701	0.010444		-239.263701	0.010444
	8.646480	9.069682		9.006750	7.986490		14.771070	5.066225			-239.208849	0.010444		-239.208849	0.010444		-239.208849	0.010444
	8.766570	9.068888		9.126840	7.985696		14.891160	5.065431			-239.153997	0.010444		-239.153997	0.010444		-239.153997	0.010444
	8.886660	8.948004		9.246930	7.984902		15.011250	5.064637			-239.099145	0.010444		-239.099145	0.010444		-239.099145	0.010444
	9.006750	8.947210		9.367020	7.984109		15.131340	5.063843			-239.044294	0.010444		-239.044294	0.010444		-239.044294	0.010444
	9.126840	8.946416		9.487110	7.983315		15.251430	5.063049			-238.989442	0.010444		-238.989442	0.010444		-238.989442	0.010444
	9.246930	8.945622		9.607200	7.982521		15.371520	5.062255			-238.934590	0.010444		-238.934590	0.010444		-238.934590	0.010444
	9.367020	8.944829		9.727290	7.981727		15.491610	5.061462			-238.879738	0.010444		-238.879738	0.010444		-238.879738	0.010444
	9.487110	8.944035		9.847380	7.980933		15.611700	5.060668			-238.824886	0.010444		-238.824886	0.010444		-238.824886	0.010444
	9.607200	8.943241		9.967470	7.980139		15.731790	5.059874			-238.770034	0.010444		-238.770034	0.010444		-238.770034	0.010444
	9.727290	8.942447		10.087560	7.979345		15.851880	4.938990			-238.715183	0.010444		-238.715183	0.010444		-238.715183	0.010444
	9.847380	8.821563		10.207650	7.858462		15.971970	4.938196			-238.660331	0.010444		-238.660331	0.010444		-238.660331	0.010444
	9.967470	8.820769		10.327740	7.857668		16.092060	4.937402			-238.605479	0.010444		-238.605479	0.010444		-238.605479	0.010444
	10.087560	8.819975		10.447830	7.856874		16.212150	4.936608			-238.550627	0.010444		-238.550627	0.010444		-238.550627	0.010444
	10.207650	8.819182		10.567920	7.856080		16.332240	4.935814			-238.495775	0.010444		-238.495775	0.010444		-238.495775	0.010444
	10.327740	8.818388		10.688010	7.855286		16.452330	4.935021			-238.440923	0.010444		-238.440923	0.010444		-238.440923	0.010444
	10.447830	8.817594		10.808100	7.854492		16.572420	4.934227			-238.386072	0.010444		-238.386072	0.010444		-238.386072	0.010444
	10.567920	8.816800		10.928190	7.853698		16.692510	4.933433			-238.331220	0.010444		-238.331220	0.010444		-238.331220	0.010444
	10.688010	8.816006		11.048280	7.852904		16.812600	4.932639			-238.276368	0.010444		-238.276368	0.010444		-238.276368	0.010444
	10.808100	8.815212		11.168370	7.852111		16.932690	4.931845			-238.221516	0.010444		-238.221516	0.010444		-238.221516	0.010444
	10.928190	8.694328		11.288460	7.851317		17.052780	4.931051			-238.166664	0.010444		-238.166664	0.010444		-238.166664	0.010444
	11.048280	8.693534		11.408550	7.850523		17.172870	4.930257			-238.111812	0.010444		-238.111812	0.010444		-238.111812	0.010444
	11.168370	8.692741		11.528640	7.849729		17.292960	4.929464			-238.056961	0.010444		-238.056961	0.010444		-238.056961	0.010444
	11.288460	8.691947		11.648730	7.848935		17.413050	4.928670			-238.002109	0.010444		-238.002109	0.010444		-238.002109	0.010444
	11.408550	8.691153		11.768820	7.848141		17.533140	4.927876			-237.947257	0.010444		-237.947257	0.010444		-237.947257	0.010444
	11.528640	8.690359		11.888910	7.847347		17.653230	4.927082			-237.892405	0.010444		-237.892405	0.010444		-237.892405	0.010444
	11.648730	8.689565		12.009000	7.726464		17.773320	4.926288			-237.837553	0.010444		-237.837553	0.010444		-237.837553	0.010444
	11.768820	8.688771		12.129090	7.725670		17.893410	4.805404			-237.782701	0.010444		-237.782701	0.010444		-237.782701	0.010444
	11.888910	8.687977		12.249180	7.724876		18.013500	4.804610			-237.727850	0.010444		-237.727850	0.010444		-237.727850	0.010444
	12.009000	8.567094		12.369270	7.724082		18.133590	4.803817			-237.672998	0.010444		-237.672998	0.010444		-237.672998	0.010444
	12.129090	8.566300		12.489360	7.723288		18.253680	4.803023			-237.618146	0.010444		-237.618146	0.010444		-237.618146	0.010444
	12.249180	8.565506		12.609450	7.722494		18.373770	4.802229			-237.563294	0.010444		-237.563294	0.010444		-237.563294	0.010444
	12.369270	8.564712		12.729540	7.721700		18.493860	4.801435			-237.508442	0.010444		-237.508442	0.010444		-237.508442	0.010444
	12.489360	8.563918		12.849630	7.720907		18.613950	4.800641			-237.453590	0.010444		-237.453590	0.010444		-237.453590	0.010444
	12.609450	8.563124		12.969720	7.720113		18.734040	4.799847			-237.398739	0.010444		-237.398739	0.010444		-237.398739	0.010444
	12.729540	8.562330		13.089810	7.719319		18.854130	4.799053			-237.343887	0.010444		-237.343887	0.010444		-237.343887	0.010444
	12.849630	8.441447		13.209900	7.718525		18.974220	4.798259			-237.289035	0.010444		-237.289035	0.010444		-237.289035	0.010444
	12.969720	8.440653		13.329990	7.597641		19.094310	4.797466			-237.234183	0.010444		-237.234183	0.010444		-237.234183	0.010444
	13.089810	8.439859		13.450080	7.596847		19.214400	4.676582			-237.179331	0.010444		-237.179331	0.010444		-237.179331	0.010444
	13.209900	8.439065		13.570170	7.596053		19.334490	4.675788			-237.124479	0.010444		-237.124479	0.010444		-237.124479	0.010444
	13.329990	8.438271		13.690260	7.595259		19.454580	4.674994			-237.069628	0.010444		-237.069628	0.010444		-237.069628	0.010444
	13.450080	8.437477		13.810350	7.594466		19.574670	4.674200			-237.014776	0.010444		-237.014776	0.010444		-237.014776	0.010444
	13.570170	8.436683		13.930440	7.593672		19.694760	4.673406			-236.959924	0.010444		-236.959924	0.010444		-236.959924	0.010444
	13.690260	8.315799		14.050530	7.592878		19.814850	4.672612			-236.905072	0.010444		-236.905072	0.010444		-236.905072	0.010444
	13.810350	8.315006		14.170620	7.592084		19.934940	4.671819			-236.850220	0.010444		-236.850220	0.010444		-236.850220	0.010444
	13.930440	8.314212		14.290710	7.591290		20.055030	4.671025			-236.795368	0.010444		-236.795368	0.010444		-236.795368	0.010444
	14.050530	8.313418		14.410800	7.590496		20.175120	4.670231			-236.740517	0.010444		-236.740517	0.010444		-236.740517	0.010444
	14.170620	8.312624		14.530890	7.589702		20.295210	4.669437			-236.685665	0.010444		-236.685665	0.010444		-236.685665	0.010444
	14.290710	8.191740		14.650980	7.588909		20.415300	4.668643			-236.630813	0.010444		-236.630813	0.010444		-236.630813	0.010444
	14.410800	8.190946		14.771070	7.468025		20.535390	4.667849			-236.575961	0.010444		-236.575961	0.010444		-236.575961	0.010444
	14.530890	8.190152		14.891160	7.467231		20.655480	4.667055			-236.521109	0.010444		-236.521109	0.010444		-236.521109	0.010444
[truncated: 24,476 more rows]

## Sheet: Figure 3a
Figure 3a
[truncated: 41 more rows]

## Sheet: Figure 3b
Figure 3b
[truncated: 40 more rows]

## Sheet: Figure 4a
Figure 4a
[truncated: 41 more rows]

## Sheet: Figure 4b
Figure 4b
[truncated: 5 more rows]
